# Supplementary material for: Extensive Pericentric Rearrangements in the Bread Wheat (Triticum aestivum L.) Genotype “Chinese Spring” Revealed from Chromosome Shotgun Sequence Data
Source: Genome Biol Evol. 2014 Oct 27;6(11):3039–48. doi: 10.1093/gbe/evu237 (PMC4255769; doi:10.1093/gbe/evu237)
Supplement: Supplementary Data [file supp_evu237_Table_S1_8-8-2014.xlsx]

## Sheet: Table S1
Supplementary Table S1 Primer sequences of selected genes for validating their chromosomal locations
Gene name	Locations	Forward primer (5'-3')	Revese primer (5'-3')	Expected size (bp)	Annealing temperature (°C)
Bradi2g31626.1	1AL,1BL,1DS	ATCTTGTTTTGTTTCGTAAC	ACAATGTATACCACCAATCA	730	55.2
Bradi3g27400.1	1AS,1BL,1DL	TAGCATAGGATATTATGTTG	CTATGTACAAAAGATGATAC	800	50
Contig66257	1AS,1BL,1DL	ACAAATGCATAACTTCATGC	CAAGGCTACTTATACACAAC	815	*
TRIUR3_10150	1AS,1BL,1DL	ATACAAACCAGGGAATAAAG	AGTGAGCATTGGCCTTTCAC	635	*
Bradi1g52600.1	2AL,2BS,2DL	ATCCGCTCGCTCCCCGAGAA	AGCTATCAACTTGTTTGCGA	860	*
Bradi1g52680.1	2AL,2BS,2DL	AGGGCCACACGCCTGCTGCC	CAAACCGAAAGCATGTTCAG	1100	58
Bradi1g54730.1	2AL,2BS,2DL	TCTTACCACCACCACCTCCA	GGCAGATATAATATAACAGT	600	58
Bradi1g55160.1	2AL,2BS,2DL	TGGGGACCAATATCATCTAA	AACGATGTACTTGACTACTT	1200	58
Bradi1g55847.1	2AL,2BS,2DL	ACCAAGGACGCCAGCAAGGT	TCATGCTCCCTGGCCAACCG	680	67.6
Bradi1g55857.1	2AL,2BS,2DL	AGCTGCTTTTGGTGTGGGAT	CTTGCTGGCAGTTCTCTTCG	690	62.8
Bradi1g55870.1	2AL,2BS,2DL	ACCGGACAAGAGGAAGGGTT	TCATGCTCCCTGGCCAACCG	670	67.6
Bradi1g55877.1	2AL,2BS,2DL	TTATTGATATTGTCACCGGT	CTCAAAATTAACTCAGCAGA	660	58
Bradi1g56280.1	2AS,2BS,2DL	GAATATTCACATATTGGTCC	GCAGCTTTTCCTCTGTGAGG	930	55
Bradi2g14320.1	2AS,2BS,2DL	TCGGGTTCTTTAAGCATGGC	TAAATGAATATGAAATGTCT	700	51
TRIUR3_35286	2AS,2BS,2DL	GCATCCGCTACCTTTGAGTC	CTAGCTCGTAACGAGCATAC	830	*
Bradi3g09870.1	6AL,6BL,6DS	TGGTCCATGATTGGGGAAGG	TGCTTGCCAGATCACAGTCC	720	68
Bradi3g43530.1	6AL,6BL,6DS	TAGGATTAATTCCAACATTG	GCCTCTTTAGTTGGAGACGG	1160	55
Bradi3g45920.1	6AL,6BL,6DS	ACTTAAGTTTGAATAATGCC	TGGTATGTAATGAAGATCTC	690	55
AEGTA07578	6AL,6BL,6DS	TTGCCTCCTTGGCAATAGCG	CTACGATAATGAAAAGGAGC	780	55
Bradi3g34910	7AL,7BL,7DS	GTGCATTTATGATGTTTTCA	ATAGGAACAGGGTTAATCGT	560	58
* indicates that PCR products could not be obtained
