# Supplementary material for: Extensive Pericentric Rearrangements in the Bread Wheat (Triticum aestivum L.) Genotype “Chinese Spring” Revealed from Chromosome Shotgun Sequence Data
Source: Genome Biol Evol. 2014 Oct 27;6(11):3039–48. doi: 10.1093/gbe/evu237 (PMC4255769; doi:10.1093/gbe/evu237)
Supplement: Supplementary Data [file supp_evu237_Table_S2_15-8-2014.xlsx]

## Sheet: Table S2
Supplementary Table S2 A total of 551 genes representing possible intrachromosomal rearrangements
Gene name#	Locations*								Bin-mapped EST		Orthologs of Triticum urartu	Orthologs of Aegilops tauschii
	Linkage map of best 3 hits^						Best 3 hits	Additional hits (less than 7)	GenBank No.	Bin1
	Contig_ID	Linkage (cM)	Contig_ID	Linkage (cM)	Contig_ID	Linkage (cM)
Bradi3g26800.1	1AL_3957191	78.56	1BS_3484030	64.04	1DS_136919	NA	1AL,1BS,1DS	2AL			TRIUR3_27913
Bradi3g22907.1	1AL_3880413	78.56	1BS_3426840	64.04	1DS_1877909	NA	1AL,1BS,1DS	6AS,6BS				AEGTA05438
Bradi3g23140	1AL_1879687	78.56	1BS_3467698	64.04	1DS_1910458	NA	1AL,1BS,1DS	3AL,4BS,6AS,7AL,7BL,7DL	BE604047	C-1BS10-0.50 C-1DS3-0.48	TRIUR3_29725
AEGTA06774	1AL_3911586	78.56	1BS_3423557	64.04	1DS_1897020	55.79	1AL,1BS,1DS	2AL,2BL,4BS,4DS,6DL,7DL
Bradi3g20790.1	1AL_3942201	78.56	1BS_3423557	64.04	1DS_1915158	NA	1AL,1BS,1DS	2AL,2DL			TRIUR3_13322	AEGTA06770
Bradi3g26660.1	1AL_3977933	78.56	1BS_3438180	64.04	1DS_1897566	55.37	1AL,1BS,1DS	2AL,4AS,5AL,5BL,5DL	BF202643	C-1AS1-0.47 C-1BS10-0.50 C-1DS3-0.48	TRIUR3_12729	AEGTA31994
TRIUR3_12730	1AL_3977933	78.56	1BS_3482562	72.43	1DS_1901192	NA	1AL,1BS,1DS	2AL,4AS,5AL,5BL,5DL
TRIUR3_34620	1AL_3977557	78.56	1BS_3426840	64.04	1DS_1891401	NA	1AL,1BS,1DS	2AL,3DL,5BL,6AL,6AS,6DS				AEGTA05437
Bradi2g31720.1	1AS_3290227	78.56	1BL_3842293	64.04	1DL_2266989	55.37	1AS,1BL,1DL	5AL,5BL,5DL			TRIUR3_19006	AEGTA16554
Contig47742	1AS_3312277	78.56	1BL_3807498	64.04	1DL_2244844	NA	1AS,1BL,1DL	3B,4BL,5AL,7BL
Bradi3g27480.1	1AS_3299288	78.56	1BL_3869182	64.04	1DL_2242106	55.37	1AS,1BL,1DL	4AL,4AS,4BL,4DL			TRIUR3_34239	AEGTA30118
TRIUR3_19665	1AS_3297480	78.56	1BL_3916907	NA	1DL_2230759	NA	1AS,1BL,1DL	4AS,4BL,5AS,5BL,5DL
TRIUR3_29796	1AS_3297480	78.56	1BL_3916907	NA	1DL_2230759	NA	1AS,1BL,1DL	2DS,4AS,4BL,5AS,5BL,5DL
Bradi3g27400.1	1AS_3284158	NA	1BL_3889172	64.04	1DL_2268608	NA	1AS,1BL,1DL				TRIUR3_10151	AEGTA31785
Bradi3g27420.1	1AS_3266128	NA	1BL_3834674	NA	1DL_2248290	NA	1AS,1BL,1DL				TRIUR3_10148	AEGTA20135
Bradi3g27430.1	1AS_3313560	78.56	1BL_3921900	64.04	1DL_2265644	NA	1AS,1BL,1DL	2AS,2BS,2DS,3B,5BL
Bradi3g44197.1	1AS_2792202	78.56	1BL_3921900	64.04	1DL_2265644	NA	1AS,1BL,1DL	4AL,5BL,7BL			TRIUR3_08972	AEGTA08112
TRIUR3_08973	1AS_3264573	78.56	1BL_3921900	64.04	1DL_2265644	NA	1AS,1BL,1DL	4AL,5BL				AEGTA08113
TRIUR3_08974	1AS_3313560	78.56	1BL_3921900	64.04	1DL_2265644	NA	1AS,1BL,1DL	2BL,2DL,5BL,6BS
TRIUR3_10150	1AS_3284158	NA	1BL_3889172	64.04	1DL_2268608	NA	1AS,1BL,1DL
Bradi3g23020.1	1AS_3300234	78.56	1BL_3814066	64.04	1DL_635534	NA	1AS,1BL,1DL	4AL			TRIUR3_17388	AEGTA42483
Bradi3g27120	1AS_3251256	78.56	1BL_3917357	64.465	1DL_2253143	NA	1AS,1BL,1DL	4AS,4BL,5BL	BE443622	1AL1-0.17-0.61	TRIUR3_18071	AEGTA28413
Bradi3g27380.1	1AS_3250849	78.56	1BL_3816340	64.04	1DL_2241877	NA	1AS,1BL,1DL	2DL,3B,3DS,4AL,6DS,7DS			TRIUR3_23330	AEGTA05409
Bradi3g27390.1	1AS_3298206	78.56	1BL_3816340	64.04	1DL_2241877	NA	1AS,1BL,1DL	5BL			TRIUR3_23331	AEGTA01007
Contig66257	1AS_1442860	78.56	1BL_3914920	64.465	1DL_2240012	NA	1AS,1BL,1DL
TRIUR3_14508	1AS_3296224	78.56	1BL_3827447	64.04	1DL_526409	NA	1AS,1BL,1DL	7AL,7BL,7DL				AEGTA15850
TRIUR3_17387	1AS_3286602	78.56	1BL_3910181	64.04	1DL_2203796	NA	1AS,1BL,1DL	3DL,4DL,4DS,5DS,6DL,7DS
TRIUR3_17389	1AS_3300234	78.56	1BL_3814066	64.04	1DL_635534	NA	1AS,1BL,1DL	2AL,4AL,5AL,5DL,5DS,6DL,7BL				AEGTA01696
AEGTA11380	1AS_3276032	26.48	1BL_3821998	NA	1DS_1900619	5.46	1AS,1BL,1DS	4BL,4DL,5BL
Bradi1g19290.1	1AS_3280281	NA	1BL_3872064	111.09	1DS_1913251	5.46	1AS,1BL,1DS	2BS,3DL,5BS,6BS,7BS			TRIUR3_12034	AEGTA11413
Bradi1g57090.1	1AS_3280967	NA	1BL_3904250	106.59	1DS_1905752	5.46	1AS,1BL,1DS	5BL,5DL,5DS			TRIUR3_15615
AEGTA05630	1AL_3880508	107.49	1BS_3472193	64.04	1DL_2277284	NA	1AL,1BS,1DL
Bradi3g27180.1	1AL_3926110	78.56	1BS_3460160	64.04	1DL_2264651	55.79	1AL,1BS,1DL	2BS,2DS,4AS,4DL,7DL			TRIUR3_29133	AEGTA09217
Bradi3g53340.1	1AL_3895635	78.56	1BS_3478698	64.04	1DL_2286965	NA	1AL,1BS,1DL
TRIUR3_00480	1AS_2194859	NA	1BS_1079856	NA	1DL_797882	154.66	1AS,1BS,1DL	3DL
Bradi2g31632.1	1AL_3906304	78.56	1BL_3879275	64.04	1DS_1916042	55.37	1AL,1BL,1DS	3AS,3B,3DL,3DS			TRIUR3_28455
Bradi2g31626.1	1AL_3906304	78.56	1BL_3879275	64.04	1DS_1916042	55.37	1AL,1BL,1DS	2AL,3AS,3B,3DS,7BS
TRIUR3_23209	1AL_3920585	78.56	1BL_3834894	64.04	1DS_1887717	NA	1AL,1BL,1DS	7AL,7DL				AEGTA43243
AEGTA09170	2AL_6348035	NA	2BS_5243707	83.97	2DS_5349749	79.98	2AL,2BS,2DS	4AL,5DL,6DL,7AL,7AS,7DL	BG314156	C-2BS1-0.53
Bradi1g53620.1	2AL_6348035	NA	2BS_5243707	83.97	2DS_5349749	79.98	2AL,2BS,2DS	4AS,4BL,4DL			TRIUR3_30079	Contig17535
Bradi1g54007.1	2AS_5309402	68.14	2BL_8045516	NA	2DL_9909867	80.365	2AS,2BL,2DL	4DL			TRIUR3_32701	AEGTA31911
TRIUR3_28351	2AS_5215351	68.14	2BL_8006872	NA	2DS_5373756	NA	2AS,2BL,2DS	3DS,5DL,6BL
AEGTA09369	2AS_5222353	NA	2BL_1106949	NA	2DS_5350342	51.71	2AS,2BL,2DS	1DL,3DL,6BS
Bradi1g26110.1	2AS_5223183	68.14	2BL_6983621	NA	2DS_5353568	NA	2AS,2BL,2DS					AEGTA42503
AEGTA24601	2AS_5306951	68.14	2BL_4072097	NA	2DS_5377735	NA	2AS,2BL,2DS
TRIUR3_07921	2AS_5247452	72.4	2BL_7896853	NA	2DS_5342620	51.71	2AS,2BL,2DS	1BS
Bradi1g52680.1	2AL_6437195	68.14	2BS_5167443	NA	2DL_9889797	NA	2AL,2BS,2DL	1BS	BG313350	1AS3-0.86-1.00 1BS.sat18-0.50-1.00 1DS5-0.70-1.00	TRIUR3_30200	AEGTA43949
TRIUR3_08383	2AL_6353062	NA	2BS_5230447	82.72	2DL_9865820	79.98	2AL,2BS,2DL
Bradi1g54730.1	2AL_6351843	NA	2BS_5215777	81.865	2DL_9775573	NA	2AL,2BS,2DL	3B,6BS	BE604817	C-2AL1-0.85 C-2BL2-0.36	TRIUR3_27031
Bradi1g28190.1	2AL_6391183	NA	2BS_5179389	83.15	2DL_3881866	NA	2AL,2BS,2DL	3B,5AL,5BL,5DL			TRIUR3_34381	AEGTA26820
Bradi1g52600.1	2AL_6358471	68.14	2BS_5237822	83.97	2DL_9833574	NA	2AL,2BS,2DL				TRIUR3_28053
Bradi1g55160.1	2AL_6353062	NA	2BS_5230447	82.72	2DL_9865820	79.98	2AL,2BS,2DL
Bradi1g55280.1	2AL_6385840	NA	2BS_5230318	82.72	2DL_9908455	NA	2AL,2BS,2DL	1AL,1BL,1DL,5AL,5BL,5DL			TRIUR3_29387	AEGTA30005
Bradi1g55847.1	2AL_6320580	NA	2BS_5189103	83.97	2DL_9901632	NA	2AL,2BS,2DL
Bradi1g55857.1	2AL_6320580	NA	2BS_5189103	83.97	2DL_9901632	NA	2AL,2BS,2DL	3B
Bradi1g55870.1	2AL_6320580	NA	2BS_5189103	83.97	2DL_9901632	NA	2AL,2BS,2DL
Bradi1g55877.1	2AL_6320580	NA	2BS_5189103	83.97	2DL_9901632	NA	2AL,2BS,2DL	3B
Bradi1g55890.1	2AL_6320580	NA	2BS_5189103	83.97	2DL_9901632	NA	2AL,2BS,2DL
Bradi1g55900.1	2AL_6380455	NA	2BS_5217854	82.72	2DL_9876604	NA	2AL,2BS,2DL				TRIUR3_20902
Bradi1g55920.1	2AL_6320580	NA	2BS_5189103	83.97	2DL_9901632	NA	2AL,2BS,2DL
Bradi1g55930.1	2AL_6320580	NA	2BS_5189103	83.97	2DL_9901632	NA	2AL,2BS,2DL
Bradi1g66070.1	2AL_6320580	NA	2BS_5189103	83.97	2DL_9901632	NA	2AL,2BS,2DL
TRIUR3_34454	2AS_5220174	NA	2BS_5199688	NA	2DL_9882239	101.07	2AS,2BS,2DL	3B,4BS,6BS
TRIUR3_03923	2AS_5265778	NA	2BS_5239780	NA	2DL_5672289	NA	2AS,2BS,2DL	1AL,4AL,4DL,4DS,5BL	BF485144	2BS1-0.53-0.75 C-2AS5-0.78 C-2DS1-0.33		AEGTA19155
BG314068	2AS_5274283	68.14	2BS_5163052	83.58	2DL_9891977	NA	2AS,2BS,2DL	1BS,5DL,6DS	BG314068	2DS1-0.33-0.47 C-1BL6-0.32 C-2AS5-0.78 C-2BS1-0.53
Bradi1g56020.1	2AS_5228243	68.14	2BS_5220878	83.58	2DL_9906640	NA	2AS,2BS,2DL	3DL,5AL,5BL,5DL
TRIUR3_23212	2AS_5228243	68.14	2BS_5220878	83.58	2DL_9906640	NA	2AS,2BS,2DL	3DL,5AL,5BL,5DL
TRIUR3_23213	2AS_5287293	68.14	2BS_5220878	83.58	2DL_9906640	NA	2AS,2BS,2DL	5AL,5BL,5DL
TRIUR3_19031	2AS_5191857	NA	2BS_5226416	NA	2DL_9870398	NA	2AS,2BS,2DL	3B,5AL,5BL,5DL				Contig123100
TRIUR3_35286	2AS_5299191	68.14	2BS_5194790	83.58	2DL_9829406	79.98	2AS,2BS,2DL					AEGTA18395
Bradi1g56280.1	2AS_5305316	NA	2BS_5156144	83.58	2DL_9910288	NA	2AS,2BS,2DL				TRIUR3_21440	AEGTA15561
TRIUR3_30417	2AS_5305316	NA	2BS_5156144	83.58	2DL_9910288	NA	2AS,2BS,2DL	1DS,5BL,5DL,5DS,7BL,7DS
Bradi1g55530.1	2AS_5214756	68.14	2BS_5157934	NA	2DL_9895764	NA	2AS,2BS,2DL	6DL,7AS,7BS,7DS			TRIUR3_28754	AEGTA07439
Bradi2g14320.1	2AS_5298309	68.14	2BS_5188921	83.58	2DL_9889517	NA	2AS,2BS,2DL		BE405035	C-2DL3-0.49	TRIUR3_26160	AEGTA29935
AEGTA42623	2AS_5191857	NA	2BS_5244101	83.97	2DL_9907463	78.255	2AS,2BS,2DL	7BS,7DL
Bradi1g55090.1	2AS_5191857	NA	2BS_5244101	83.97	2DL_9870398	NA	2AS,2BS,2DL	4DL,5AL,5BL,5DL			TRIUR3_19030
Bradi5g06120.4	2AS_5304504	NA	2BS_5192753	NA	2DL_9881339	79.98	2AS,2BS,2DL	1BL,3B,4BL,6AL,7AS,7BL
Bradi1g54180.1	2AL_6332421	NA	2BL_7980666	83.97	2DS_5341027	NA	2AL,2BL,2DS	5AL,5BL,5DL,7DL			TRIUR3_31142	AEGTA24160
Bradi5g25585.1	2AL_6374288	70.7	2BL_8028862	134.03	2DS_5347170	NA	2AL,2BL,2DS	1AS,4DL
Contig62951	2AL_672856	NA	2BL_8086284	120.3	2DS_5371750	17.34	2AL,2BL,2DS	1BS,5BL
TRIUR3_01776	3AS_3442547	4.4	3B_6835347	10.19	3DS_2591119	5.72	3AS,3BL,3DS	4AS,4BL
Bradi1g59990.1	3AS_3440765	46.19	3B_10773037	54.89	3DS_2586809	51.21	3AS,3BL,3DS	4AS			TRIUR3_31448	Contig10110
AEGTA09308	3AS_3384533	46.19	3B_10574073	55.76	3DS_2599116	49.6	3AS,3BL,3DS	4DS,6AL,7AL
Bradi1g29020.1	3AS_3345094	46.19	3B_10739480	55.76	3DS_97097	51.21	3AS,3BL,3DS				TRIUR3_17907	AEGTA17975
TRIUR3_11012	3AS_3384533	46.19	3B_10574073	55.76	3DS_2599116	49.6	3AS,3BL,3DS	4DS
Bradi2g03240.1	3AS_3434981	46.19	3B_10508591	55.76	3DS_2601909	49.6	3AS,3BL,3DS	1BS,1DS,4DS	BE498137	3AS4-0.45-1.00 3DS3-0.24-0.55
Bradi2g03280.1	3AS_3434981	46.19	3B_10508591	55.76	3DS_2601909	49.6	3AS,3BL,3DS	1BS,1DS,4DS,5AS			TRIUR3_02631	AEGTA27435
Bradi1g29040.1	3AS_3284135	NA	3B_10652389	55.76	3DS_2545564	NA	3AS,3BL,3DS	1AL,1BL,1DL			TRIUR3_17908
Contig47037	3AS_3346819	NA	3B_10755665	56.55	3DS_2563329	49.6	3AS,3BL,3DS
Contig96743	3AS_3346819	NA	3B_10755665	56.55	3DS_2563329	49.6	3AS,3BL,3DS	2BS,4DL
Bradi1g37200.1	3AS_3315715	46.19	3B_10764157	56.55	3DS_2603979	51.21	3AS,3BL,3DS					AEGTA25348
Bradi2g03297.1	3AS_3398846	46.19	3B_10609174	56.55	3DS_1414328	49.6	3AS,3BL,3DS	1BS,5BL,6BL,7BS,			TRIUR3_25686	AEGTA31011
AEGTA18814	3AS_3315715	46.19	3B_10764157	56.55	3DS_2603979	51.21	3AS,3BL,3DS
Bradi2g03190.1	3AS_3346819	NA	3B_10755665	56.55	3DS_2563329	49.6	3AS,3BL,3DS
AEGTA25347	3AS_3438041	NA	3B_10420661	57.34	3DS_2601218	51.21	3AS,3BL,3DS	6DL
AEGTA27414	3AS_949667	NA	3B_10441170	58.13	3DS_2589454	51.66	3AS,3BL,3DS	1DL,1DS,2BS,2DL
Contig75530	3AS_3284829	NA	3B_10563634	58.9	3DS_1331723	52.11	3AS,3BL,3DS	1AL,1BL,2BS,4BS,4DS
AEGTA25656	3AS_3284829	NA	3B_10563634	58.9	3DS_443229	NA	3AS,3BL,3DS	1AL4AL,4BS,4DS,5DL
Bradi2g04280.1	3AS_3441487	NA	3B_10661621	58.9	3DS_2554600	58.73	3AS,3BL,3DS	2BS,4BL,4BS,5BS,			TRIUR3_10338	AEGTA03418
TRIUR3_10339	3AS_3284829	NA	3B_10563634	58.9	3DS_443229	NA	3AS,3BL,3DS	1AL,1DL4AL,4BS,4DS,5BL
Contig113282	3AS_3443002	NA	3B_10642304	60.51	3DS_2575964	NA	3AS,3BL,3DS
Bradi2g06467	3AS_3295530	NA	3B_10619516	60.51	3DS_2569063	NA	3AS,3BL,3DS	1AS,1BS,1DS,2AS7BL			TRIUR3_29721	AEGTA32940
Bradi2g07266	3AS_3443002	NA	3B_10642304	60.51	3DS_2575964	NA	3AS,3BL,3DS
Bradi2g07272.1	3AS_3443002	NA	3B_10642304	60.51	3DS_2575964	NA	3AS,3BL,3DS					AEGTA10454
Bradi2g00310.1	3AS_1187916	60.62	3B_209931	60.51	3DS_2554075	NA	3AS,3BL,3DS				TRIUR3_09567	AEGTA32473
Bradi3g09030.1	3AS_3295530	NA	3B_10619516	60.51	3DS_2569063	NA	3AS,3BL,3DS	1AS,1BS,1DS,5AL,7BL,7BS
Bradi2g11440.1	3AS_3373573	NA	3B_10495243	60.945	3DS_2565632	NA	3AS,3BL,3DS	1DL,2BL,4BL,4DS,				AEGTA03195
Bradi2g11450.1	3AS_3373573	NA	3B_10495243	60.945	3DS_2594600	71.95	3AS,3BL,3DS	1DL,2DS,4AS,4DL			TRIUR3_09813	AEGTA12125
AEGTA23703	3AS_3276918	62.33	3B_10767136	61.38	3DS_2236356	NA	3AS,3BL,3DS	4BS
Bradi2g07260.1	3AS_3361700	NA	3B_10657583	61.38	3DS_104702	68.955	3AS,3BL,3DS	1AS,1BS,1DL,1DS7BL			TRIUR3_26041	Contig20063
Contig29247	3AS_3366314	60.62	3B_10420698	61.38	3DS_1431639	NA	3AS,3BL,3DS	7DS
BE517875	3AS_3410254	60.62	3B_10580995	61.38	3DS_1175031	NA	3AS,3BL,3DS	4BS,6BL,6DL,7AL,7AS	BE517875	C-3BS1-0.33
AEGTA42743	3AS_3361700	NA	3B_10657583	61.38	3DS_104702	68.955	3AS,3BL,3DS	1AS,1BS,1DL,1DS7BL
Bradi2g13350.1	3AS_2517011	NA	3B_10767136	61.38	3DS_2582071	NA	3AS,3BL,3DS				TRIUR3_19798	AEGTA10355
Contig104116	3AS_3276488	NA	3B_10469805	61.38	3DS_2585920	NA	3AS,3BL,3DS
Contig17574	3AS_3361700	NA	3B_10657583	61.38	3DS_104702	68.955	3AS,3BL,3DS	1AS,1BS,1DL,1DS,4DL,7BL	BE490440	3AS4-0.45-1.00 3BS1-0.33-0.57 3DS3-0.24-0.55
TRIUR3_13265	3AS_101750	NA	3B_10367606	61.805	3DS_2561778	NA	3AS,3BL,3DS	4AS,4BL,4DL
AEGTA27500	3AS_1285076	60.62	3B_10538384	61.805	3DS_1208194	NA	3AS,3BL,3DS	4AS
AEGTA43841	3AS_3435583	60.185	3B_7931642	61.805	3DS_2190997	NA	3AS,3BL,3DS
TRIUR3_29102	3AS_3435583	60.185	3B_7931642	61.805	3DS_2190997	NA	3AS,3BL,3DS
Bradi2g07297	3AS_3333072	NA	3B_10407100	62.23	3DS_2560900	NA	3AS,3BL,3DS
Bradi2g10490.1	3AS_2913111	NA	3B_10420190	62.23	3DS_2551793	71.95	3AS,3BL,3DS				TRIUR3_15114	AEGTA32671
AEGTA03834	3AS_97984	NA	3B_10425702	NA	3DS_2567890	NA	3AS,3BL,3DS	1AL,2DS,7AS,7DS,
Bradi2g03200.1	3AS_3346819	NA	3B_10758716	NA	3DS_2563329	49.6	3AS,3BL,3DS
Bradi2g03260.1	3AS_2326462	NA	3B_10758716	NA	3DS_2563329	49.6	3AS,3BL,3DS					AEGTA21857
AEGTA26058	3AS_3440092	60.62	3B_10707390	NA	3DS_2602044	65.53	3AS,3BL,3DS	4DL
Bradi2g07470.1	3AS_3396612	60.62	3B_10584237	NA	3DS_2550894	NA	3AS,3BL,3DS				TRIUR3_12973	AEGTA27502
Contig28847	3AS_3445793	60.62	3B_10335028	NA	3DS_2603912	NA	3AS,3BL,3DS	1AL,1BL,1DL,2BS,4AL,4DL,5BL
Bradi2g07920.1	3AS_3445793	60.62	3B_10335028	NA	3DS_2603912	NA	3AS,3BL,3DS	1AL,1BL,1DL,2BS,4AL,4DL,5BL
Bradi3g10120.1	3AS_3444392	60.185	3B_10562267	NA	3DS_2412399	NA	3AS,3BL,3DS	4AS,4DL			TRIUR3_34658
Bradi2g07370.1	3AS_1557483	60.62	3B_10698864	NA	3DS_1898648	NA	3AS,3BL,3DS				TRIUR3_17524	AEGTA26057
Bradi3g09830.1	3AS_2493599	NA	3B_10756643	NA	3DS_2597268	NA	3AS,3BL,3DS	1BS,4DL,6DL	BE605213	3BS1-0.33-0.57 3DS3-0.24-0.55	TRIUR3_32545	AEGTA31679
AEGTA08410	3AS_3338850	NA	3B_10499255	NA	3DS_2563312	NA	3AS,3BL,3DS	1AL,1BL,1DL,4AS
Bradi2g07380.1	3AS_3354197	62.33	3B_10459258	NA	3DS_1292263	NA	3AS,3BL,3DS
Contig110528	3AS_3083614	NA	3B_10758339	NA	3DS_2555017	NA	3AS,3BL,3DS	2BL,2BS,4BL,7AL,7DL,
AEGTA32939	3AL_4440521	NA	3B_10527619	62.23	3DL_6899444	71.95	3AL,3BS,3DL	4AL,4DL
Bradi2g41130.1	3AL_4440521	NA	3B_10527619	62.23	3DL_6899444	71.95	3AL,3BS,3DL	4AL,4DL			TRIUR3_19728	Contig115444
Bradi2g41660.1	3AL_4446822	NA	3B_10412759	62.23	3DL_6956078	71.95	3AL,3BS,3DL	1AS,1BS	BM138163	C-3DL2-0.27	TRIUR3_20545	AEGTA05472
Bradi2g42690.1	3AL_4404384	NA	3B_10406668	62.23	3DL_6912739	71.95	3AL,3BS,3DL	6AS,6BS,6DS,7AL,7DL			TRIUR3_27432	AEGTA16038
Bradi2g42147.1	3AL_4447525	60.62	3B_10469146	62.23	3DL_6903255	71.95	3AL,3BS,3DL	2AL,2BL,2DL5AL,5BL,5DL			TRIUR3_28811	AEGTA32142
AEGTA16656	3AL_2778423	NA	3B_10712596	62.23	3DL_6898159	NA	3AL,3BS,3DL	2AS,2BS,2DS
Bradi2g41470.1	3AL_4378881	NA	3B_10689819	62.23	3DL_6906723	71.95	3AL,3BS,3DL	2AS,2BS,2DS,4AL,7AL,7DL				AEGTA29998
Bradi2g43087.1	3AL_4312353	NA	3B_10554035	62.23	3DL_6900420	71.95	3AL,3BS,3DL	5BL			TRIUR3_31752	AEGTA21939
Bradi2g40800	3AL_4452097	60.185	3B_10403351	64.015	3DL_6927290	71.95	3AL,3BS,3DL	1AL,1BL,1DL,2DS
Bradi2g40807	3AL_4452097	60.185	3B_10403351	64.015	3DL_6927290	71.95	3AL,3BS,3DL	1AL,1BL,1DL,2DS	BE404899	C-7AS8-0.45 C-7BS1-0.27 C-7DS5-0.36	TRIUR3_31781	AEGTA28616
AEGTA09431	3AL_4260639	NA	3B_10460339	64.015	3DL_6910754	71.95	3AL,3BS,3DL	6AL,6BL,6DL,7AL
Bradi2g40780	3AL_4452097	60.185	3B_10403351	64.015	3DL_6927290	71.95	3AL,3BS,3DL	1AL,1BL,1DL,2DS
TRIUR3_30116	3AL_4260639	NA	3B_10460339	64.015	3DL_6910754	71.95	3AL,3BS,3DL	6AL,6BL,6DL
AEGTA25856	3AL_2835273	NA	3B_10625585	64.015	3DL_1519223	NA	3AL,3BS,3DL	1BL,2AS,2BS,2DS4BL
AEGTA01518	3AL_563009	60.62	3B_10770562	65.8	3DL_6951492	71.95	3AL,3BS,3DL	5AL,5BL,5DL
Bradi2g46097.1	3AL_4289713	60.62	3B_10623114	65.8	3DL_6889419	58.73	3AL,3BS,3DL	5AL,5BL,5DL,			TRIUR3_22667	AEGTA08874
Bradi2g45460.1	3AL_4441858	60.62	3B_10728943	65.8	3DL_6913492	71.95	3AL,3BS,3DL	5AL,5BL,5DL,6BS,7AS,7BS,7DS			TRIUR3_28296	AEGTA28245
BE422971	3AL_3188885	60.62	3B_10616540	66.64	3DL_6889380	71.95	3AL,3BS,3DL		BE422971	C-3BL2-0.22 C3D
AEGTA14241	3AL_4242581	60.62	3B_10616540	66.64	3DL_6829992	71.95	3AL,3BS,3DL	2AS
TRIUR3_16178	3AL_4242581	60.62	3B_10616540	66.64	3DL_6829992	71.95	3AL,3BS,3DL	2AS,2BS
Bradi2g49160.1	3AL_4313472	NA	3B_10777668	67.48	3DL_6918129	NA	3AL,3BS,3DL	1AL,1BL,1DL,5AL,5AS,5BL,5DS	BE636979	3AL3-0.42-0.78 3BL2-0.22-0.50 3DL2-0.27-0.81	TRIUR3_18695	AEGTA32787
Contig22913	3AL_4368064	60.62	3B_10530082	69.11	3DL_800363	71.95	3AL,3BS,3DL	2BL
Bradi2g45490.1	3AL_4368064	60.62	3B_10530082	69.11	3DL_800363	71.95	3AL,3BS,3DL	2BL			TRIUR3_29898	AEGTA04943
Bradi2g49167.1	3AL_4303928	64.1	3B_10556218	69.11	3DL_6910644	NA	3AL,3BS,3DL
Bradi2g49180.1	3AL_4303928	64.1	3B_10556218	69.11	3DL_6910644	NA	3AL,3BS,3DL	1AS,1BS,1DS			TRIUR3_18694	AEGTA08123
Contig8155	3AL_2316313	NA	3B_10764942	70.82	3DL_390477	NA	3AL,3BS,3DL
Bradi2g50810	3AL_4363938	63.16	3B_10423549	70.82	3DL_6917880	71.95	3AL,3BS,3DL		BF146076	3BL2-0.22-0.50	TRIUR3_08278	AEGTA29600
Bradi2g50710.1	3AL_4242684	64.1	3B_10764942	70.82	3DL_6901563	NA	3AL,3BS,3DL	1AS,1BS,2BS,7DS	BE443568	3AL3-0.42-0.78 3BL2-0.22-0.50 3DL2-0.27-0.81	TRIUR3_18731	AEGTA07989
AEGTA09790	3AL_4432354	NA	3B_10429947	77.27	3DL_6907418	86.95	3AL,3BS,3DL	4AL,4BS,7DS
TRIUR3_12645	3AL_572372	NA	3B_10495060	77.27	3DL_3253719	NA	3AL,3BS,3DL	1AL,1BL,1DL
Bradi2g55580.1	3AL_4303120	NA	3B_10495060	77.27	3DL_6954573	86.95	3AL,3BS,3DL		BG274635	3DL2-0.27-0.81	TRIUR3_12646	AEGTA30739
Bradi4g39410.1	3AL_3106334	83.835	3B_10683111	78.75	3DL_6955111	86.95	3AL,3BS,3DL
Bradi2g56750.1	3AL_129511	83.835	3B_10767928	78.75	3DL_6950805	86.95	3AL,3BS,3DL	1DL,2BS,5BL,5BS,6BL			TRIUR3_20678	AEGTA07045
Bradi2g57920.1	3AL_3106334	83.835	3B_10683111	78.75	3DL_6955111	86.95	3AL,3BS,3DL	2BL,2DL,6AS			TRIUR3_25022	AEGTA17578
AEGTA27217	3AL_4308446	72.37	3B_10710423	78.75	3DL_6867324	86.95	3AL,3BS,3DL	1AL,1BL,1DL,2DL,5BL
Bradi2g55020.1	3AL_4308446	72.37	3B_10710423	78.75	3DL_6867324	86.95	3AL,3BS,3DL	1AL,1BL,1DL,2DL,5BL			TRIUR3_08316
AEGTA25341	3AL_4245595	83.835	3B_10698555	79.46	3DL_6954468	86.95	3AL,3BS,3DL	1BL5DS,7DS
Contig92276	3AL_4270798	84.27	3B_10447040	79.46	3DL_6847174	86.95	3AL,3BS,3DL	2DL,5DS
Bradi2g40625.1	3AL_4454068	NA	3B_10592487	79.46	3DL_1829058	71.95	3AL,3BS,3DL	4AS,4BL,4DL			TRIUR3_15047	AEGTA09791
AEGTA05907	3AL_4454068	NA	3B_10592487	79.46	3DL_1829058	71.95	3AL,3BS,3DL
AEGTA27978	3AL_4435174	NA	3B_10440783	79.46	3DL_6951518	86.95	3AL,3BS,3DL	4AL,4BS,4DS
Bradi2g55470.1	3AL_4451758	NA	3B_10592487	79.46	3DL_6809993	86.95	3AL,3BS,3DL	2BL			TRIUR3_25544	AEGTA04589
Bradi2g55477.1	3AL_4451758	NA	3B_10592487	79.46	3DL_6809993	86.95	3AL,3BS,3DL	1AL,1BL,1DL,2BS			TRIUR3_25545	AEGTA20910
Bradi2g55560.1	3AL_4435174	NA	3B_10440783	79.46	3DL_6951518	86.95	3AL,3BS,3DL	4AL,4BS,4DS			TRIUR3_12644	Contig88893
Bradi2g56670.1	3AL_522421	84.27	3B_10729472	79.46	3DL_6844764	86.95	3AL,3BS,3DL	1AL,1BL,1DL,4AL,6BS,7BL			TRIUR3_25184	AEGTA08757
Bradi2g40627.1	3AL_4454068	NA	3B_10592487	79.46	3DL_6952451	86.95	3AL,3BS,3DL
TRIUR3_12716	3AL_4449903	83.835	3B_7630915	83.77	3DL_6907384	86.95	3AL,3BS,3DL
Contig11848	3AL_4446952	NA	3B_10547841	83.77	3DL_6952112	86.95	3AL,3BS,3DL
BE444335	3AL_4430616	NA	3B_10697731	84.66	3DL_6932518	119.53	3AL,3BS,3DL		BE444335	2DL3-0.49-0.76 3DL3-0.81-1.00
Bradi2g59740.1	3AL_4323176	NA	3B_10752174	84.66	3DL_734503	119.53	3AL,3BS,3DL	1AL,1BL,1DL,2BL,2DS			TRIUR3_02891	Contig73687
Bradi2g59937.1	3AL_4285282	NA	3B_10697731	84.66	3DL_6936175	119.53	3AL,3BS,3DL	2DL,4DL,6BL,7DS			TRIUR3_34541	AEGTA04892
Contig34455	3AL_4414650	NA	3B_10694382	84.66	3DL_6828766	114.8	3AL,3BS,3DL	4AL,4DS,6BL
AEGTA32844	3AL_4430616	NA	3B_10697731	84.66	3DL_6956453	119.53	3AL,3BS,3DL	1AL6AS
Bradi2g59690.1	3AL_4414650	NA	3B_10694382	84.66	3DL_6827604	114.8	3AL,3BS,3DL	1AS,1BS,1DS,2BL,4AL,4BS,4DS	BG262734	3AL5-0.78-1.00 3BL7-0.63-1.00 3DL3-0.81-1.00	TRIUR3_02893	AEGTA19265
Contig78696	3AL_4314842	NA	3B_10507735	84.66	3DL_6923814	119.53	3AL,3BS,3DL	1BL,1BS,1DL,4DL,5AS,5DS,
BQ280438	3AL_2527285	141.2	3B_10653129	102.17	3DL_491995	NA	3AL,3BS,3DL	5BS,5DS	BQ280438	3AL5-0.78-1.00 3BL7-0.63-1.00
Bradi3g36250.1	3AL_2700450	141.2	3B_7200047	121.13	3DL_6918236	135.32	3AL,3BS,3DL	1AL,2AS,4BS			TRIUR3_18623	AEGTA29585
AEGTA11398	3AL_4238868	154.57	3B_10604523	143.58	3DL_6851543	145.24	3AL,3BS,3DL
AEGTA11400	3AL_4411723	159.58	3B_10721555	143.58	3DL_6892076	145.24	3AL,3BS,3DL
TRIUR3_01672	3AL_4238868	154.57	3B_10604523	143.58	3DL_6851543	145.24	3AL,3BS,3DL
Bradi2g61980	3AL_4254592	197.42	3B_10753233	161.28	3DL_6954687	158.86	3AL,3BS,3DL				TRIUR3_01584	AEGTA17512
Bradi2g61990.1	3AL_4254592	197.42	3B_10753233	161.28	3DL_6954687	158.86	3AL,3BS,3DL	1BL,4AL,4AS,4DL,7BL,7DS				Contig115356
AEGTA30214	3AL_4254592	197.42	3B_10753233	161.28	3DL_6954687	158.86	3AL,3BS,3DL	4AL,4AS,4DL,6DL,7BL,7DS
AEGTA13812	3AL_4346428	196.48	3B_10694736	161.28	3DL_6955302	158.86	3AL,3BS,3DL	1BL,1DL
AEGTA30160	3AL_4346428	196.48	3B_10694736	161.28	3DL_6955302	158.86	3AL,3BS,3DL	1AL,1BL,1DL
BF293968	3AL_4254592	197.42	3B_10753233	161.28	3DL_6954687	158.86	3AL,3BS,3DL	4AL,4AS,4DL,6DL,7BL,7DS	BF293968	3BL7-0.63-1.00
TRIUR3_07230	3AL_4346428	196.48	3B_10694736	161.28	3DL_6955302	158.86	3AL,3BS,3DL	1BL,1DL
TRIUR3_11444	3AL_4346428	196.48	3B_10694736	161.28	3DL_6955302	158.86	3AL,3BS,3DL	1BL,1DL
Bradi1g23570	3AL_4364933	197.42	3B_10541973	NA	3DL_6951031	158.86	3AL,3BS,3DL	2AS,2BL,2BS,2DS4BL,			TRIUR3_02245	AEGTA01103
Bradi2g42300.1	3AL_4259565	NA	3B_10758647	NA	3DL_6954159	71.95	3AL,3BS,3DL				TRIUR3_18575	AEGTA27886
AEGTA08618	3AL_4300623	NA	3B_10574808	NA	3DL_6927365	71.95	3AL,3BS,3DL	2DS,4DL,5AL,5BL,5DL,6DL
Bradi2g42700.1	3AL_1549085	NA	3B_10708029	NA	3DL_6853050	NA	3AL,3BS,3DL	2BS,5BS			TRIUR3_14570	AEGTA26812
Contig10292	3AL_4404384	NA	3B_10410333	NA	3DL_6912739	71.95	3AL,3BS,3DL	6AS,6BS,6DS,7AL,7BL,7DL	BE605010	C-3AL3-0.42 C-3BL2-0.22 C-3DL2-0.27
Contig43290	3AL_4404384	NA	3B_10410333	NA	3DL_6912739	71.95	3AL,3BS,3DL	6AS,6BS,6DS,7AL,7BL,7DL
Contig80478	3AL_4428845	NA	3B_10758647	NA	3DL_6953713	71.95	3AL,3BS,3DL		BE498761	C-3AL3-0.42 C-3BL2-0.22 C-3DL2-0.27
AEGTA43783	3AL_4228685	61.475	3B_10419762	NA	3DL_6952054	71.95	3AL,3BS,3DL	6AL,6BL,6DL
Bradi2g45500.1	3AL_4423914	60.62	3B_10761916	NA	3DL_6951892	71.95	3AL,3BS,3DL	2AS,2BS,2DS			TRIUR3_20307	AEGTA16793
Bradi2g45510.1	3AL_4372675	60.62	3B_9625878	NA	3DL_6922587	71.95	3AL,3BS,3DL	1AS,1BS,1DS,7AL,7BL,7DL				AEGTA03012
Bradi2g45560.1	3AL_726	60.62	3B_10496910	NA	3DL_6837247	NA	3AL,3BS,3DL	4AL,6AS,6DS,7AS				AEGTA17302
Bradi2g55440.1	3AL_4331613	NA	3B_10373723	NA	3DL_6801046	NA	3AL,3BS,3DL	2AS,2DS			TRIUR3_15049	AEGTA20909
Contig107374	3AL_2151708	NA	3B_10448647	NA	3DL_6951518	86.95	3AL,3BS,3DL	1AL,1BL,1DL,6AS,6BS
TRIUR3_34361	3AL_4244777	NA	3B_10345605	NA	3DL_6890554	103.705	3AL,3BS,3DL	1AS,5AL,5BL,6AS
Bradi2g55497.1	3AL_2476536	NA	3B_10764689	NA	3DL_6830287	NA	3AL,3BS,3DL				TRIUR3_30578	AEGTA03937
Bradi3g11120.1	3AL_4291674	131.405	3B_5026591	NA	3DL_6916953	119.53	3AL,3BS,3DL	1DS,4AL,4BS,5BL			TRIUR3_12126	AEGTA27406
AEGTA01438	3AL_4364933	197.42	3B_10541973	NA	3DL_6951031	158.86	3AL,3BS,3DL	2AS,2BL,2BS,2DS
Bradi4g41930.1	3AL_2476536	NA	3B_10764689	NA	3DL_6830287	NA	3AL,3BS,3DL
TRIUR3_11446	3AL_4364933	197.42	3B_10541973	NA	3DL_6951031	158.86	3AL,3BS,3DL	2AS,2BL,2BS,2DS
AEGTA06196	3AL_4265120	131.405	3B_10743576	NA	3DL_6947033	119.53	3AL,3BS,3DL	1AS,1BS,1DS
BE604711	3AL_1140497	64.1	3B_10748183	NA	3DL_2809217	71.95	3AL,3BS,3DL		BE604711	2DL9-0.76-1.00 3AL3-0.42-0.78 C-2AL1-0.85 C-3DL2-0.27
Bradi2g55520.1	3AL_800144	NA	3B_10518136	NA	3DL_6910172	86.95	3AL,3BS,3DL	4BS,4DS,5AS,5BL,6BL,7BL			TRIUR3_27707	AEGTA04001
TRIUR3_12127	3AL_4265120	131.405	3B_10743576	NA	3DL_6947033	119.53	3AL,3BS,3DL	1AS,1BS,1DS
TRIUR3_16904	3AL_4306158	NA	3B_10650585	NA	3DL_6913202	NA	3AL,3BS,3DL	1AL,1BS,1DS,2BS,4BL
TRIUR3_26101	3AL_4448094	60.62	3B_10756879	NA	3DL_6955758	71.95	3AL,3BS,3DL	2AS,5BL,7DL
TRIUR3_32680	3AL_4306158	NA	3B_10650585	NA	3DL_6913202	NA	3AL,3BS,3DL	1AL,2BS,4BL
AEGTA16884	4AS_5986317	NA	4BS_4953744	2.86	4DS_2325169	NA	4AS,4BS,4DS	6AL,6AS,6BL,6DL,6DS
TRIUR3_21504	4AS_5986317	NA	4BS_4953744	2.86	4DS_2325169	NA	4AS,4BS,4DS	6AL,6AS,6BL,6DL,6DS
AEGTA03520	4AS_5946387	NA	4BS_4887914	2.86	4DS_856251	NA	4AS,4BS,4DS	2AL,2BL,5BS,5DS,6BS
AEGTA07993	4AS_5936322	NA	4BS_4960376	2.86	4DS_2325169	NA	4AS,4BS,4DS	1BS,2BS,2DS,3B,5AL,5BL
BF293235	4AS_5936322	NA	4BS_4960376	2.86	4DS_2325169	NA	4AS,4BS,4DS	7BS	BF293235	4BS1-0.81-1.00 4DS2-0.82-1.00
Bradi4g38300.1	4AS_6013106	NA	4BS_4953744	2.86	4DS_2274321	NA	4AS,4BS,4DS	6AL,6DL,7AS,7BS,7DL
Bradi4g38890	4AS_5959988	NA	4BS_4923312	2.86	4DS_2299550	93.25	4AS,4BS,4DS				TRIUR3_22799	AEGTA09755
Bradi4g38940.1	4AS_5946387	NA	4BS_4887914	2.86	4DS_856251	NA	4AS,4BS,4DS	5AS,5BS,5DS
Bradi4g38960.1	4AS_6013106	NA	4BS_4953744	2.86	4DS_2274321	NA	4AS,4BS,4DS	6AL,6DL,7AS,7BS,7DL			TRIUR3_02516	AEGTA07432
TRIUR3_16509	4AS_5924754	NA	4BS_4271543	2.86	4DS_2307633	NA	4AS,4BS,4DS	3B
TRIUR3_21505	4AS_5936322	NA	4BS_4960376	2.86	4DS_2325169	NA	4AS,4BS,4DS	1BS,2BS,2DS,3B,5AL,5BL
TRIUR3_22798	4AS_5946387	NA	4BS_4887914	2.86	4DS_856251	NA	4AS,4BS,4DS	2AL,2BL,5BS,5DS,6BS,6DL
TRIUR3_34687	4AS_5929106	NA	4BS_4953744	2.86	4DS_2274321	NA	4AS,4BS,4DS	6AL,7AS,7BS,7DL
Bradi4g38990.1	4AS_6011079	NA	4BS_4922610	4.98	4DS_1105550	NA	4AS,4BS,4DS	2AL,5DL			TRIUR3_02515	AEGTA07431
Bradi4g39000.1	4AS_5987052	NA	4BS_4922610	4.98	4DS_988466	NA	4AS,4BS,4DS	1AL,1BS,3AL,3B,6DL,7DL				AEGTA15622
Bradi1g60090.1	4AS_5930868	18.2	4BS_2704516	64.89	4DS_2324323	11.6	4AS,4BS,4DS	5BL
Bradi4g13227.1	4AS_5930868	18.2	4BS_2704516	64.89	4DS_2324323	11.6	4AS,4BS,4DS	5BL			TRIUR3_33924	AEGTA06613
TRIUR3_13624	4AS_5959938	NA	4BS_4944651	65.7	4DS_2326219	11.6	4AS,4BS,4DS
Bradi4g07180.1	4AS_5971180	23.15	4BS_4911240	65.7	4DS_2319410	NA	4AS,4BS,4DS	3B
Bradi4g15337.1	4AS_5971180	23.15	4BS_4911240	65.7	4DS_2319410	NA	4AS,4BS,4DS	3AL,3B,5AL,7AS			TRIUR3_23620	AEGTA08654
Bradi1g61250.1	4AS_5983834	18.2	4BS_4906543	65.7	4DS_2269635	NA	4AS,4BS,4DS	1AL,2AS,2BS,2DS			TRIUR3_26731
AEGTA06526	4AS_5949563	28.61	4BS_4958303	65.7	4DS_2274265	8.81	4AS,4BS,4DS	2AS,2BS,5BS,6AS,6DL
Contig20966	4AS_5996959	29	4BS_4867738	65.7	4DS_2315563	NA	4AS,4BS,4DS	1AS,3AL,3DS,5AL,7DS
TRIUR3_27952	4AS_5996959	29	4BS_4880001	65.7	4DS_2315563	NA	4AS,4BS,4DS	2DS,5BS,6AS,6BS,6DL				AEGTA24326
TRIUR3_30673	4AS_5949563	28.61	4BS_4958303	65.7	4DS_2274265	8.81	4AS,4BS,4DS	2AS,2BS,2DS,5BS,6AS,6DL
Bradi4g16510.1	4AL_7121238	28.22	4BL_6997135	64.89	4DL_14354355	10.205	4AL,4BL,4DL	2DL			TRIUR3_30104	AEGTA43933
Bradi1g15410.1	4AL_7176684	NA	4BL_7040316	65.7	4DL_14413011	11.6	4AL,4BL,4DL		BF201188	5AL10-0.57-0.78
Bradi4g19650.1	4AL_3487441	NA	4BL_6993456	65.7	4DL_14331292	13.66	4AL,4BL,4DL		BE637507	C-4AL12-0.43 C-4BL1-0.71 C-4DL9-0.31	TRIUR3_28821	AEGTA32170
Bradi4g15360.1	4AL_7116352	29	4BL_6871470	65.7	4DL_14455914	11.6	4AL,4BL,4DL		BG274862	C-4AL12-0.43 C-4BL1-0.71 C-4DL9-0.31	TRIUR3_14763	AEGTA29196
TRIUR3_14764	4AL_7116352	29	4BL_7031752	65.7	4DL_14455914	11.6	4AL,4BL,4DL
AEGTA08624	4AL_7148633	18.2	4BL_7041566	65.7	4DL_14462181	11.6	4AL,4BL,4DL	3DL,6AS,6BS,6DS
Bradi1g61720.1	4AL_7094977	NA	4BL_7020337	65.7	4DL_14391595	NA	4AL,4BL,4DL				TRIUR3_28894	AEGTA02696
Bradi4g15450	4AL_7148633	18.2	4BL_7041566	65.7	4DL_14462181	11.6	4AL,4BL,4DL	3DL,6AS,6BS,6DS,7DS			TRIUR3_29226	Contig22038
Contig53445	4AL_7094977	NA	4BL_7020337	65.7	4DL_14391595	NA	4AL,4BL,4DL	1AS,1BS,5BL
Bradi1g72030.1	4AL_7074505	79.64	4BL_6958679	74.63	4DL_14472184	NA	4AL,4BL,4DL				TRIUR3_06439	AEGTA14106
AEGTA29359	4AL_7080164	NA	4BL_6893697	74.63	4DL_14432493	NA	4AL,4BL,4DL	2AL,2BL,2BS,2DL,6AL,7DS
Bradi1g71790.1	4AL_7153094	NA	4BL_6992762	74.63	4DL_14361083	NA	4AL,4BL,4DL				TRIUR3_23859	AEGTA26180
Bradi1g75530	4AL_7136178	NA	4BL_7014842	74.63	4DL_14461706	NA	4AL,4BL,4DL	1AL,1BL,1DL,2DL	BF293541	1DL2-0.41-1.00 4AL5-0.66-0.80 4BL5-0.86-1.00	TRIUR3_27412	AEGTA07122
TRIUR3_18475	4AL_7080164	NA	4BL_6893697	74.63	4DL_14432493	NA	4AL,4BL,4DL	2AL,2BL,2BS,2DL,6AL,7DS
AEGTA32407	4AL_2679673	78.35	4BL_7035047	74.63	4DL_14461038	22.88	4AL,4BL,4DL	2DL,7DL
BE423869	4AL_7169829	79.64	4BL_7023085	74.63	4DL_14463823	22.88	4AL,4BL,4DL		BE423869	4BL5-0.86-1.00 4DL12-0.71-1.00
Bradi1g75500	4AL_7103670	79.64	4BL_6977209	74.63	4DL_14414881	22.88	4AL,4BL,4DL	2AL,2BL,2DL			TRIUR3_10172	AEGTA21072
Contig60239	4AL_7081871	79.64	4BL_6973631	74.63	4DL_7649351	NA	4AL,4BL,4DL	6AS,6DS
TRIUR3_19094	4AL_2679673	78.35	4BL_7035047	74.63	4DL_14461038	22.88	4AL,4BL,4DL	2DL,7DL
Bradi1g75160.1	4AL_7149723	78.35	4BL_7033706	74.63	4DL_14193186	NA	4AL,4BL,4DL				TRIUR3_04439
AEGTA26676	4AL_7099893	79.64	4BL_6975009	74.63	4DL_14381170	22.88	4AL,4BL,4DL
BM136696	4AL_7139914	NA	4BL_7031735	74.63	4DL_14463790	NA	4AL,4BL,4DL	3AL,3B,3DS,5DL,6AS,6DS	BM136696	4AL5-0.66-0.80 4BL5-0.86-1.00 4DL12-0.71-1.00
Bradi1g71920.1	4AL_7072179	NA	4BL_7028739	74.63	4DL_14415759	NA	4AL,4BL,4DL				TRIUR3_12108	AEGTA44033
Bradi1g72060.1	4AL_7072259	NA	4BL_5219181	74.63	4DL_14472184	NA	4AL,4BL,4DL	1BS,2AS,2BS,2DS,6DS,7AS			TRIUR3_06441	AEGTA06740
Bradi1g75010.1	4AL_7137443	79.64	4BL_7034501	74.63	4DL_14337934	NA	4AL,4BL,4DL	1AL,1BL,1DL,5DL,7AS	BE638039	4AL5-0.66-0.80 4BL5-0.86-1.00 4DL12-0.71-1.00	TRIUR3_17225
Bradi1g75087.1	4AL_7066363	78.35	4BL_7035638	74.63	4DL_14437359	58.79	4AL,4BL,4DL	1AL,3B,7AS,7DS			TRIUR3_08492	AEGTA08099
Bradi1g75490.1	4AL_7167572	NA	4BL_6965012	74.63	4DL_14461038	22.88	4AL,4BL,4DL
Bradi2g16170.1	4AL_7174588	79.64	4BL_7020601	74.63	4DL_14340522	NA	4AL,4BL,4DL	7BL	BF291886	4AL5-0.66-0.80 4BL5-0.86-1.00 7BL10-0.78-1.00	TRIUR3_00513	AEGTA26687
Bradi4g21820.1	4AL_7174588	79.64	4BL_7020601	74.63	4DL_14340522	NA	4AL,4BL,4DL	7BL
Contig60896	4AL_7072179	NA	4BL_7028739	74.63	4DL_14415759	NA	4AL,4BL,4DL
TRIUR3_06060	4AL_7142710	NA	4BL_7024417	74.63	4DL_14436539	22.88	4AL,4BL,4DL	1AL,2DL,3AL,3B,3DL				AEGTA01321
TRIUR3_17227	4AL_7137441	79.64	4BL_7034501	74.63	4DL_14415770	NA	4AL,4BL,4DL
TRIUR3_22761	4AL_7137441	79.64	4BL_7034501	74.63	4DL_14415770	NA	4AL,4BL,4DL	5DL				AEGTA31748
TRIUR3_07626	4AL_7091911	78.35	4BL_7032648	75.055	4DL_14421238	NA	4AL,4BL,4DL
Contig47040	4AL_7091911	78.35	4BL_7032648	75.055	4DL_14464176	NA	4AL,4BL,4DL	2AL,2BL,2DL
AEGTA10648	4AL_7091911	78.35	4BL_7032648	75.055	4DL_14464176	NA	4AL,4BL,4DL	2AL,2BL,2DL,6AS
Bradi5g08520.1	4AL_7091911	78.35	4BL_7032648	75.055	4DL_14464176	NA	4AL,4BL,4DL	2AL,2BL,2DL			TRIUR3_07625	AEGTA27953
TRIUR3_19095	4AL_7105125	78.35	4BL_7017686	75.48	4DL_14168715	NA	4AL,4BL,4DL	3AS,3B,3DS
TRIUR3_27148	4AL_7105125	78.35	4BL_7017686	75.48	4DL_14168715	NA	4AL,4BL,4DL	3AS,3B				AEGTA21071
AEGTA17127	4AL_7156313	78.35	4BL_6875219	75.48	4DL_14467921	NA	4AL,4BL,4DL	5BL,6AL,6DL
TRIUR3_33863	4AL_7152782	79.64	4BL_7034447	75.48	4DL_14471277	22.88	4AL,4BL,4DL
Bradi1g15960.1	4AL_7155714	79.64	4BL_6980402	75.48	4DL_14321195	22.88	4AL,4BL,4DL	2DL			TRIUR3_10769	AEGTA04193
Bradi1g71780.1	4AL_7155714	79.64	4BL_6980402	75.48	4DL_14385474	NA	4AL,4BL,4DL	2AS,2BS,2DS			TRIUR3_10768	AEGTA09331
Bradi1g75256.1	4AL_7097165	78.35	4BL_7041857	75.48	4DL_14394103	22.88	4AL,4BL,4DL	2BL,2DL,6BL,7AS,7BL,7BS
Bradi1g75262.1	4AL_7097165	78.35	4BL_6959254	75.48	4DL_14394103	22.88	4AL,4BL,4DL					Contig22583
Bradi1g75340.1	4AL_7169829	79.64	4BL_6876582	75.48	4DL_14463823	22.88	4AL,4BL,4DL	1AL,1BL,1DL,2AL,3AL	BF473581	2BL6-0.89-1.00 4AL12-0.43-0.59 4BL5-0.86-1.00 C-4DS1-0.53	TRIUR3_17140	AEGTA10172
TRIUR3_10175	4AL_7096903	NA	4BL_7000463	75.48	4DL_14342299	NA	4AL,4BL,4DL	1AL,1BL,1DL
TRIUR3_34862	4AL_7086469	77.51	4BL_559877	75.48	4DL_14415751	8.81	4AL,4BL,4DL	2AL,2BL,2DL,5AL,5BL,5DL				AEGTA12063
AEGTA10502	4AL_7171914	78.35	4BL_7032001	75.48	4DL_14333687	NA	4AL,4BL,4DL	1AL,5AL,5DL,7DL
TRIUR3_13611	4AL_7174558	78.35	4BL_6987706	75.48	4DL_14416015	NA	4AL,4BL,4DL
Bradi1g75070.1	4AL_7160844	NA	4BL_6999377	75.48	4DL_9156736	NA	4AL,4BL,4DL	2BS,6DL,7AS
Bradi1g74940.1	4AL_7140977	79.64	4BL_6984966	75.48	4DL_14336789	NA	4AL,4BL,4DL	2AS,5BL,6BS,7AL,7AS,7BL			TRIUR3_01164	AEGTA22053
TRIUR3_01165	4AL_7140977	79.64	4BL_6984966	75.48	4DL_14336789	NA	4AL,4BL,4DL
Bradi1g74997.1	4AL_7170866	78.35	4BL_6999237	75.48	4DL_14381674	22.88	4AL,4BL,4DL	2AL,2DL,3B			TRIUR3_27468	AEGTA02201
TRIUR3_17643	4AL_7170082	78.35	4BL_6973321	75.48	4DL_14220274	22.88	4AL,4BL,4DL	2BS,2DS,5AL
AEGTA02462	4AL_7167836	NA	4BL_7004945	75.48	4DL_14378803	NA	4AL,4BL,4DL	5BL
AEGTA15328	4AL_7170082	78.35	4BL_6973321	75.48	4DL_14220274	22.88	4AL,4BL,4DL	2AS,2BS,2DS
AEGTA24136	4AL_7174524	78.35	4BL_7028880	75.48	4DL_14464064	22.88	4AL,4BL,4DL
AEGTA42401_2	4AL_7141596	NA	4BL_6974811	75.48	4DL_14313233	NA	4AL,4BL,4DL	5BS,5DS
AEGTA42657_2	4AL_7091911	78.35	4BL_6990401	75.48	4DL_14466365	22.88	4AL,4BL,4DL	1AL,2AL
BF473020	4AL_2784404	NA	4BL_7041067	75.48	4DL_14467955	NA	4AL,4BL,4DL	6AS,6BS	BF473020	4AL13-0.59-0.66 4BL5-0.86-1.00 4DL12-0.71-1.00
Bradi1g75127.1	4AL_7148330	79.64	4BL_6972721	75.48	4DL_14307502	NA	4AL,4BL,4DL	2AS,2BS,2DS,5AL,6AL			TRIUR3_05672	AEGTA00157
Bradi1g75180.1	4AL_7111297	79.64	4BL_7031785	75.48	4DL_14464064	22.88	4AL,4BL,4DL	2DS,3AL,3DL,5DS,7AS			TRIUR3_00515	Contig1824
Bradi1g75450.1	4AL_7175570	79.64	4BL_6979840	75.48	4DL_14360093	22.88	4AL,4BL,4DL	2AS,2BS,5BS,5DS			TRIUR3_06061	AEGTA26857
Bradi3g31470.1	4AL_7141596	NA	4BL_6974811	75.48	4DL_14313233	NA	4AL,4BL,4DL
Contig22731	4AL_7129888	NA	4BL_7008782	75.48	4DL_14344089	22.88	4AL,4BL,4DL
TRIUR3_31240	4AL_7170082	78.35	4BL_6973321	75.48	4DL_14220274	22.88	4AL,4BL,4DL	2AS,2BS,2DS				AEGTA21710
Bradi1g33880.1	4AL_7170866	78.35	4BL_6988605	75.48	4DL_14221381	22.88	4AL,4BL,4DL	2BL,2DL,6AL,6BL				AEGTA01058
Bradi1g33890.1	4AL_7068880	79.64	4BL_6999237	75.48	4DL_14141119	59.23	4AL,4BL,4DL
Bradi1g65977.1	4AL_7089624	NA	4BL_7009586	75.48	4DL_14471183	58.79	4AL,4BL,4DL	1AL,1BL,1DL,5AL
Bradi1g72050.1	4AL_7074505	79.64	4BL_7033284	75.48	4DL_14472184	NA	4AL,4BL,4DL				TRIUR3_06440
Bradi1g75170	4AL_7111297	79.64	4BL_7031785	75.48	4DL_14467629	NA	4AL,4BL,4DL	1AL,1BL,1DL,5AS,5BL,7DS			TRIUR3_00516	AEGTA27853
Bradi1g75280.2	4AL_5986591	NA	4BL_7008782	75.48	4DL_14344089	22.88	4AL,4BL,4DL		BF485399	4BL5-0.86-1.00		AEGTA43182
Bradi1g75970.1	4AL_7089624	NA	4BL_7009586	75.48	4DL_14471183	58.79	4AL,4BL,4DL	1AL,1BL,1DL,5AL			TRIUR3_03360	AEGTA14014
Bradi3g44860.1	4AL_7086469	77.51	4BL_559877	75.48	4DL_14415751	8.81	4AL,4BL,4DL	2AL,2BL,2DL,5AL,5BL,5DL
AEGTA02042	4AL_7135256	79.64	4BL_7022534	79.25	4DL_14359353	NA	4AL,4BL,4DL
Bradi1g71810.2	4AL_4984961	NA	4BL_7036768	79.25	4DL_14312177	NA	4AL,4BL,4DL	2AS,2BS,2DL,2DS,5BL,5DL	BG263563	4AL5-0.66-0.80 4BL5-0.86-1.00 4DL12-0.71-1.00 5BL16-0.79-1.00	TRIUR3_23040	AEGTA29292
Bradi3g23800.1	4AL_4984961	NA	4BL_7036768	79.25	4DL_14312177	NA	4AL,4BL,4DL	2AS,2BS,2DL,2DS,5BL
Bradi3g57650.1	4AL_7097165	78.35	4BL_6999285	79.25	4DL_14378803	NA	4AL,4BL,4DL	2AS,2BS,2DS,3DL,6AS,7AL
Bradi5g02047.1	4AL_7097165	78.35	4BL_6999285	79.25	4DL_14378803	NA	4AL,4BL,4DL	2AS,2BS,2DS,3DL,6AS,7AL				AEGTA02463
Bradi1g75200	4AL_7132978	NA	4BL_6966445	79.25	4DL_14330543	NA	4AL,4BL,4DL				TRIUR3_00509	AEGTA11726
Bradi1g75210.1	4AL_7132978	NA	4BL_6966445	79.25	4DL_14330543	NA	4AL,4BL,4DL	1AS,2DL,3DL			TRIUR3_00508	AEGTA11725
Bradi3g27790.1	4AL_7132978	NA	4BL_6966445	79.25	4DL_14330543	NA	4AL,4BL,4DL	1AS,2DL,3DL
Bradi3g45860.1	4AL_7174588	79.64	4BL_6966445	79.25	4DL_14330543	NA	4AL,4BL,4DL	5BL			TRIUR3_00510
Bradi1g75140	4AL_7135535	78.35	4BL_6920041	79.25	4DL_14308572	NA	4AL,4BL,4DL	2BS,3B,5AS,7BL			TRIUR3_05676	Contig9841
TRIUR3_17642	4AL_7170082	78.35	4BL_6901345	79.25	4DL_14471900	22.88	4AL,4BL,4DL	2BS,2DS				AEGTA15329
Bradi1g75080.1	4AL_7108808	79.64	4BL_6965905	80.12	4DL_14471832	59.23	4AL,4BL,4DL	1AL,6BL,7AL			TRIUR3_08493	AEGTA17093
Bradi1g74960.1	4AL_7170008	79.64	4BL_6897584	80.12	4DL_14396871	22.88	4AL,4BL,4DL
Bradi1g75100	4AL_7170008	79.64	4BL_6897584	80.12	4DL_14396871	22.88	4AL,4BL,4DL	2BL,2BS,2DS,6DL	BE444458	4BL5-0.86-1.00 C-4DS1-0.53		AEGTA27128
AEGTA06703	4AL_7162744	NA	4BL_7027350	81.735	4DL_14459897	NA	4AL,4BL,4DL	2BS
TRIUR3_04031	4AL_7162744	NA	4BL_7027350	81.735	4DL_14459897	NA	4AL,4BL,4DL	2BS				AEGTA09238
Bradi1g77265.1	4AL_7161784	75.08	4BL_7035882	94.55	4DL_14271402	NA	4AL,4BL,4DL	1AL,1BL,1DL,5AL,5BL			TRIUR3_20815
TRIUR3_35161	4AL_7117152	79.64	4BL_7016942	NA	4DL_14464896	NA	4AL,4BL,4DL	2BL,2DS,6AS,6DS,7DL
AEGTA22145	4AL_7141713	79.64	4BL_6999420	NA	4DL_14466365	22.88	4AL,4BL,4DL	1DL
Bradi3g24760.1	4AL_7141713	79.64	4BL_6999420	NA	4DL_14466365	22.88	4AL,4BL,4DL	1DL			TRIUR3_27019	AEGTA00767
Bradi4g13857.1	4AL_7171914	78.35	4BL_7041850	NA	4DL_14333687	NA	4AL,4BL,4DL	1DL,5DL,7DL
Bradi1g75270.1	4AL_7029060	NA	4BL_6887705	NA	4DL_14430431	NA	4AL,4BL,4DL	2BL,3B,5BL				AEGTA28841
AEGTA22748	4AL_7138559	79.64	4BL_1164951	NA	4DL_14346506	NA	4AL,4BL,4DL	3B
TRIUR3_23822	4AL_7068703	78.35	4BL_7034055	NA	4DL_14469754	22.88	4AL,4BL,4DL	1AL,1BL,6AL,6DL
AEGTA32336	4AL_7159334	NA	4BL_6913816	NA	4DL_14342190	58.79	4AL,4BL,4DL	1DL
Bradi3g28210.1	4AL_7159334	NA	4BL_6913816	NA	4DL_14466633	NA	4AL,4BL,4DL	1AL,2AS,2BS,2DS			TRIUR3_08234
AEGTA33100	4AL_7111796	79.64	4BL_6877983	NA	4DL_14332767	NA	4AL,4BL,4DL	1AL,1BL,1DL
Contig115530	4AL_7068703	78.35	4BL_3749872	NA	4DL_14469754	22.88	4AL,4BL,4DL	1AL,1DL,6AL,6DL
Contig29598	4AL_7141137	NA	4BL_5700810	NA	4DL_14428812	58.79	4AL,4BL,4DL	2AS,5BL,5DL
AEGTA12209	4AL_4599757	78.35	4BL_7023826	NA	4DL_14413737	22.88	4AL,4BL,4DL	5BL,6AS,6BS,6DS
Bradi1g71890.1	4AL_7170710	NA	4BL_6885277	NA	4DL_14415759	NA	4AL,4BL,4DL	2AS,2BS,2DS,7AL				Contig110139
Contig82119	4AL_7155623	79.64	4BL_6909387	NA	4DL_14181435	58.79	4AL,4BL,4DL	2AS,2BS,2DS
TRIUR3_12110	4AL_7170710	NA	4BL_6885277	NA	4DL_14415759	NA	4AL,4BL,4DL	2AS,2BS,2DS,7AL
AEGTA30631	4AL_7113278	29	4BL_7036245	65.7	4DS_992309	7.49	4AL,4BL,4DS
Bradi2g06080.1	4AL_7113278	29	4BL_7036245	65.7	4DS_439347	10.205	4AL,4BL,4DS		BE497635	C-4AL12-0.43 C-4BS4-0.37 C-4DS1-0.53		AEGTA43742
Bradi1g16120.1	4AL_7093101	NA	4BL_6981117	65.7	4DS_2311392	11.6	4AL,4BL,4DS	2AS,2BS,2DS,5DS			TRIUR3_28514	AEGTA08639
TRIUR3_24072	4AS_5953262	20.675	4BS_4930832	64.89	4DL_14392433	NA	4AS,4BS,4DL	6AS
Bradi1g15140	4AS_6008310	NA	4BS_4874202	65.7	4DL_14442531	NA	4AS,4BS,4DL				TRIUR3_20753	AEGTA07603
Bradi4g11580	4AS_5931969	20.675	4BS_4939949	65.7	4DL_14409807	8.365	4AS,4BS,4DL					AEGTA31182
Bradi4g11590.1	4AS_5931969	20.675	4BS_4939949	65.7	4DL_14230681	11.6	4AS,4BS,4DL	1AL,5AS,5BS,5DS	BF293273	4AS1-0.20-0.63 C-4DL9-0.31		AEGTA19121
Contig6562	4AS_5931969	20.675	4BS_4939949	65.7	4DL_14409807	8.365	4AS,4BS,4DL
Bradi4g16230.1	4AS_5954478	28.61	4BS_4879496	65.7	4DL_14404146	NA	4AS,4BS,4DL	2AS			TRIUR3_26469	AEGTA00226
TRIUR3_26468	4AS_6010868	18.2	4BS_4876576	65.7	4DL_14405716	11.6	4AS,4BS,4DL	5AS,5BL,5BS,5DS				AEGTA28347
Bradi1g60280.1	4AS_5962632	28.61	4BS_4896198	65.7	4DL_14466775	11.6	4AS,4BS,4DL	6AS,6DS,7AL,7BL			TRIUR3_16705	Contig68044
Bradi1g61000.1	4AS_3371668	29	4BS_4882460	65.7	4DL_14470934	10.205	4AS,4BS,4DL	2AS,2BL,2BS,2DL,2DS	BG274272	C-4DL9-0.31	TRIUR3_20889	AEGTA31221
Bradi4g13720.1	4AS_5970184	18.2	4BS_4961945	65.7	4DL_14427827	NA	4AS,4BS,4DL					AEGTA07660
Bradi1g16210.1	4AS_5934169	20.675	4BS_4884062	65.7	4DL_1966249	8.81	4AS,4BS,4DL	2AS,3AL			TRIUR3_30715	AEGTA26836
Bradi4g19177	4AS_6012393	NA	4BS_4862367	65.7	4DL_14404313	11.6	4AS,4BS,4DL	1BS,1DS,2AL,2BL,2DL	BE591915	C-4BL1-0.71 C-4DL9-0.31	TRIUR3_31560	AEGTA06280
TRIUR3_11485	4AS_5930405	NA	4BS_4867986	65.7	4DL_14326198	11.6	4AS,4BS,4DL
Bradi1g61820.2	4AS_5929928	NA	4BS_4944476	65.7	4DL_14372655	NA	4AS,4BS,4DL	2AS			TRIUR3_22540
Bradi1g62690	4AS_5943178	28.22	4BS_4961160	65.7	4DL_14446978	11.6	4AS,4BS,4DL	2BS,2DS,3B,6BL,7BL			TRIUR3_09241	AEGTA27682
Bradi1g62700.1	4AS_5943178	28.22	4BS_4961160	65.7	4DL_14446978	11.6	4AS,4BS,4DL				TRIUR3_09242	AEGTA01799
TRIUR3_15352	4AS_5987130	18.2	4BS_4881335	65.7	4DL_14308625	13.66	4AS,4BS,4DL
BE406512	4AS_6010966	NA	4BS_4866864	65.7	4DL_14349823	10.205	4AS,4BS,4DL	1BL	BE406512	4AS1-0.20-0.63 4DL9-0.31-0.56 C-4BS4-0.37
Bradi1g62640.1	4AS_5963556	18.2	4BS_4960309	65.7	4DL_14310287	NA	4AS,4BS,4DL	5AL,5BL,5DL,6AS			TRIUR3_21153	AEGTA27911
Bradi1g62630	4AS_5924918	NA	4BS_4961508	65.7	4DL_14333014	NA	4AS,4BS,4DL	2AS			TRIUR3_21152	AEGTA29236
Bradi1g62770.1	4AS_5941352	NA	4BS_4910616	65.7	4DL_14463806	11.6	4AS,4BS,4DL	2AL,2BL,2DL,7BL,7DL			TRIUR3_17153	AEGTA13119
TRIUR3_24852	4AS_5968896	18.2	4BS_4908813	65.7	4DL_14363597	NA	4AS,4BS,4DL	5AL,5BS,6AS,6BL,6DL				AEGTA04095
Bradi1g62615.1	4AS_5964780	NA	4BS_4919299	65.7	4DL_14104877	NA	4AS,4BS,4DL	7AL,7BL,7DL			TRIUR3_12777	AEGTA12271
Contig103995	4AS_5964780	NA	4BS_4919299	65.7	4DL_14424128	NA	4AS,4BS,4DL	7AL,7BL,7DL
Bradi1g61890	4AS_6011721	28.22	4BS_4859463	65.7	4DL_14470465	8.81	4AS,4BS,4DL	2AL			TRIUR3_10822	AEGTA08510
Bradi1g61950.1	4AS_5966221	18.2	4BS_4947584	65.7	4DL_14448122	11.6	4AS,4BS,4DL	2AS,2BS,2DS			TRIUR3_28065
Bradi1g62590.1	4AS_763408	NA	4BS_4877589	65.7	4DL_14356644	NA	4AS,4BS,4DL	2AS,6AS,6BS			TRIUR3_20153	AEGTA31421
Bradi1g62725.1	4AS_5959465	28.22	4BS_4944699	65.7	4DL_14460446	NA	4AS,4BS,4DL	2AS,2BS,2DS
TRIUR3_22541	4AS_5986466	28.22	4BS_4944476	65.7	4DL_14372655	NA	4AS,4BS,4DL	3B,3DL,3DS,7AS,7DL,7DS
BE405597	4AS_5959465	28.22	4BS_4944699	65.7	4DL_14411790	11.6	4AS,4BS,4DL	2AS,2BS,2DS,3AS,3B,3DS,6BS	BE405597	2AS5-0.78-1.00 2BS1-0.53-0.75 2DS5-0.47-1.00
Bradi1g62360.1	4AS_5949325	29	4BS_4893183	65.7	4DL_14326460	7.92	4AS,4BS,4DL	1AL,1BL,1DL,3AL,3B,6AS	BE446061	C-4AS1-0.20 C-4BL1-0.71 C-4DL9-0.31	TRIUR3_20399	AEGTA30710
Bradi1g62480.1	4AS_5189300	NA	4BS_4945549	65.7	4DL_14427279	11.6	4AS,4BS,4DL	2AS			TRIUR3_02551	AEGTA30781
Bradi1g62730.1	4AS_5959465	28.22	4BS_4944699	65.7	4DL_14411790	11.6	4AS,4BS,4DL	2AS,2BS,2DS,3AS,3B,6AL			TRIUR3_15303
Contig42745	4AS_5964409	NA	4BS_4877311	65.7	4DL_14326198	11.6	4AS,4BS,4DL
TRIUR3_20398	4AS_5949325	29	4BS_4893183	65.7	4DL_14326460	7.92	4AS,4BS,4DL
TRIUR3_25451	4AS_5945793	NA	4BS_4962877	65.7	4DL_14197139	NA	4AS,4BS,4DL	2AS,2BL,2BS				AEGTA33088
Bradi1g61477.1	4AS_6014267	23.15	4BS_2673400	NA	4DL_14408912	11.6	4AS,4BS,4DL	2AS,2BS,2DS,6DL			TRIUR3_32773	AEGTA06570
Contig36107	4AS_6014267	23.15	4BS_2673400	NA	4DL_14408912	11.6	4AS,4BS,4DL	2AS,2BS,2DS,6DL
Bradi1g60300.1	4AL_7124671	28.22	4BS_4961154	65.295	4DL_14424959	7.49	4AL,4BS,4DL	2AS,2BS,2DL,2DS,7AS,7BS,7DS			TRIUR3_28623	AEGTA12888
AEGTA12083	4AL_5062253	28.61	4BS_4884253	65.7	4DL_14454298	11.6	4AL,4BS,4DL	3B,6DL,7BL,7BS,7DS
Bradi4g14610.1	4AL_5062253	28.61	4BS_4884253	65.7	4DL_14454298	11.6	4AL,4BS,4DL	2DL,7AL,7BL,7DL			TRIUR3_21483	Contig96161
TRIUR3_11990	4AL_7149809	NA	4BS_4930530	65.7	4DL_3028167	NA	4AL,4BS,4DL	2AS,2BS,2DL,6BS				AEGTA28911
TRIUR3_25634	4AL_7113290	28.61	4BS_4902413	65.7	4DL_14351092	NA	4AL,4BS,4DL
Bradi1g60846	4AL_7126302	28.22	4BS_4887388	65.7	4DL_14423457	11.6	4AL,4BS,4DL					AEGTA29981
Bradi1g60357.1	4AL_7156112	NA	4BS_4917325	65.7	4DL_14464125	11.6	4AL,4BS,4DL	2AS	BE500180	C-4AL12-0.43	TRIUR3_17321	AEGTA17748
TRIUR3_17322	4AL_7156112	NA	4BS_4917325	65.7	4DL_14464125	11.6	4AL,4BS,4DL	2AS,2BS,7AL,7BS,7DS				AEGTA17749
TRIUR3_17323	4AL_7169387	NA	4BS_4950166	65.7	4DL_14450419	NA	4AL,4BS,4DL	2DS,7AL,7AS,7BS,7DS
Bradi1g60620.1	4AL_7175382	29	4BS_4961210	65.7	4DL_14434615	11.6	4AL,4BS,4DL	2AS,2BS,2DS,5BL,5DL			TRIUR3_32886	AEGTA09227
Bradi4g25110.1	4AL_7126302	28.22	4BS_4887388	65.7	4DL_14423457	11.6	4AL,4BS,4DL
TRIUR3_22751	4AL_7163319	NA	4BS_4961007	65.7	4DL_14268533	NA	4AL,4BS,4DL
AEGTA15403	4AL_7085434	NA	4BS_4930530	65.7	4DL_14406565	NA	4AL,4BS,4DL	1AS,1BS,5AS,5BS,5DS,7DS
Bradi1g60417.1	4AL_7151223	20.675	4BS_4939425	65.7	4DL_14441255	11.6	4AL,4BS,4DL	2BS,2DS
Bradi1g60430.1	4AL_7151223	20.675	4BS_4939425	65.7	4DL_14441255	11.6	4AL,4BS,4DL				TRIUR3_28187	AEGTA30561
Bradi1g61510.1	4AL_7176922	28.61	4BS_4943626	65.7	4DL_14460191	6.17	4AL,4BS,4DL	2AS,2BS,2DS,5AL,5BL,5DL,7BL			TRIUR3_33365	Contig3251
Bradi1g62030	4AL_7175509	28.22	4BS_4922154	65.7	4DL_14465094	8.81	4AL,4BS,4DL	2AS,2BS,2DS			TRIUR3_22750	Contig70828
Bradi2g04940.1	4AL_7175382	29	4BS_4961210	65.7	4DL_14434615	11.6	4AL,4BS,4DL	1DL
Bradi4g15710	4AL_7108065	20.675	4BS_4871315	65.7	4DL_14367747	NA	4AL,4BS,4DL	5AS,5BS,5DS	BF482356	C-4DL9-0.31	TRIUR3_11988
TRIUR3_11989	4AL_7107139	29	4BS_4861778	65.7	4DL_14431531	NA	4AL,4BS,4DL	2BL,2DL,5AS,5BS,5DS				AEGTA28912
Bradi4g39600.1	5AL_2156424	NA	5BS_2238294	NA	5DS_1475542	NA	5AL,5BS,5DS	7AL,7BL,7DL	BE403618	5BS4-0.43-0.56 C-5AL12-0.35 C-5DS1-0.63	TRIUR3_25672	AEGTA10181
Bradi4g40610.1	5AL_2802373	NA	5BS_2246469	45.955	5DS_2748641	NA	5AL,5BS,5DS	2AS,4AS,4DS
Contig62368	5AL_2742947	NA	5BS_2272725	NA	5DS_2748732	NA	5AL,5BS,5DS	1AS,7AL,7BL,7DL
Contig99913	5AL_2742947	NA	5BS_2272725	NA	5DS_2748732	NA	5AL,5BS,5DS	7AL,7BL,7DL
TRIUR3_13363	5AL_2802373	NA	5BS_2246469	45.955	5DS_2738411	49.71	5AL,5BS,5DS	4AL
Bradi4g07997	5AL_2811584	NA	5BS_2270737	45.15	5DS_374094	NA	5AL,5BS,5DS	1DS,2AL,2BL,3B,6DL			TRIUR3_07712	AEGTA01405
Bradi4g39137	5AL_2766846	NA	5BS_2285344	45.15	5DS_2752238	49.71	5AL,5BS,5DS	7DS			TRIUR3_24688	AEGTA09028
TRIUR3_24689	5AL_2738880	NA	5BS_2251367	49.79	5DS_681994	NA	5AL,5BS,5DS
Bradi1g32645.1	5AL_2781260	NA	5BS_2279996	NA	5DS_2744627	NA	5AL,5BS,5DS
Bradi4g40260	5AL_2781260	NA	5BS_2272780	NA	5DS_2744627	NA	5AL,5BS,5DS	1BS,1DS,4DL			TRIUR3_30091	AEGTA32914
Contig26009	5AL_2781260	NA	5BS_2272780	NA	5DS_2744627	NA	5AL,5BS,5DS	1BS,1DS,4DL
Bradi4g12860.1	5AL_2497851	NA	5BS_2235199	45.955	5DS_2757597	4.37	5AL,5BS,5DS	1BS,2BS,3B,3DL,6BS,6DL
Bradi1g42250.1	5AS_1533657	NA	5BL_10906147	70.26	5DL_4540098	88.9	5AS,5BL,5DL	1AS,2AL,2DL,4BS
TRIUR3_07674	5AS_1502365	NA	5BL_10918367	70.72	5DS_2738744	13.73	5AS,5BL,5DS	3B,4AL,7DS				AEGTA19042
TRIUR3_23277	5AL_2770188	NA	5BS_2005766	NA	5DL_4579040	182.83	5AL,5BS,5DL	1AS,4BL,6AS,6BS,6DL,6DS,7AL
BF291857	5AS_1505259	NA	5BS_2295780	46.76	5DL_4509178	49.71	5AS,5BS,5DL	3B,3DL,4AL,7AS,7DS	BF291857	C-5AS1-0.40 C-5DL1-0.60
BG607450	6AL_5790499	60.96	6BS_2951882	65.52	6DS_2102052	NA	6AL,6BS,6DS		BG607450	C-6DS2-0.45
Bradi3g46130.1	6AL_5790499	60.96	6BS_2951882	65.52	6DS_2102052	NA	6AL,6BS,6DS					AEGTA27384
Contig101721	6AL_5782955	76.8	6BS_3046315	65.52	6DS_2088909	81.58	6AL,6BS,6DS	1AL,3AL,3AS,5AL,7BL
Bradi3g08880	6AL_5776267	60.96	6BS_3005361	65.97	6DS_2058318	NA	6AL,6BS,6DS					Contig10715
Bradi3g10320	6AL_5792979	60.96	6BS_2905497	NA	6DS_2087212	NA	6AL,6BS,6DS	3AS,3B,3DS,4DL			TRIUR3_21799	AEGTA06869
TRIUR3_31379	6AL_5810659	60.96	6BS_3049476	65.07	6DS_2101845	81.58	6AL,6BS,6DS	3AL,3B,4AS,4DL,5DS				AEGTA23191
Bradi3g10090.1	6AS_4417275	60.96	6BL_4360609	NA	6DL_3272673	NA	6AS,6BL,6DL				TRIUR3_23635	AEGTA28698
Bradi3g09210.1	6AS_4382409	60.96	6BL_4255481	NA	6DL_3326869	81.58	6AS,6BL,6DL	3AL,3B,3DL,5AL,5BL,5DL			TRIUR3_30377	AEGTA27674
AEGTA20037	6AS_4353564	60.96	6BL_4299119	NA	6DL_1268607	81.58	6AS,6BL,6DL	4BS,5BS,5DS,7AL,7BL,7DL
Bradi3g10530.1	6AS_4398476	60.96	6BL_4390971	NA	6DL_3291818	NA	6AS,6BL,6DL				TRIUR3_17816	Contig101576
TRIUR3_17817	6AS_4413247	60.96	6BL_4398965	NA	6DL_3261374	NA	6AS,6BL,6DL					AEGTA27475
TRIUR3_17818	6AS_4356392	60.96	6BL_4215054	65.97	6DL_3247668	81.58	6AS,6BL,6DL	2AS,3B,6BS
Bradi3g45230.1	6AS_1515080	60.96	6BL_4391524	65.07	6DL_3273280	NA	6AS,6BL,6DL	2AL,4BL,5BL			TRIUR3_27498	AEGTA27241
TRIUR3_27583	6AS_4411974	NA	6BL_4391524	65.07	6DL_434973	81.58	6AS,6BL,6DL
Contig29613	6AS_4405427	60.96	6BL_4391524	65.07	6DL_3273280	NA	6AS,6BL,6DL	1AL,1BL,2DL,4AL,5AL,7DL
AEGTA22807	6AS_4418227	60.96	6BL_3437399	NA	6DL_3327646	79.9	6AS,6BL,6DL	1BL,2AL,2BL,2DL,4DS,5BL,5BS
Bradi3g44340	6AS_4418227	60.96	6BL_3437399	NA	6DL_3327646	79.9	6AS,6BL,6DL	2AL,2BL,2DL,5BS,5DS			TRIUR3_22436	AEGTA32437
Bradi3g45530.1	6AS_309424	60.96	6BL_4380669	65.07	6DL_3285374	NA	6AS,6BL,6DL	2BL,4AL,4BS,4DS			TRIUR3_29983	AEGTA32214
TRIUR3_18194	6AS_4418227	60.96	6BL_3437399	NA	6DL_3327646	79.9	6AS,6BL,6DL	2AL,2BL,2DL,5BL,5BS,5DS				AEGTA31001
TRIUR3_18195	6AS_4418227	60.96	6BL_4205355	NA	6DL_3327646	79.9	6AS,6BL,6DL	2AL,2BL,2DL,5AS,5DS
TRIUR3_18196	6AS_4369888	60.96	6BL_4308181	65.97	6DL_3327646	79.9	6AS,6BL,6DL	2AL,2BL,2DL				AEGTA18795
Contig19876	6AS_4422448	NA	6BL_2565664	NA	6DS_2094725	4.36	6AS,6BL,6DS	1AL,3B,5BL
Bradi3g08630	6AS_2408704	60.96	6BL_2512459	NA	6DS_2084210	81.58	6AS,6BL,6DS	7AS,7BS,7DS	BE424554	7BS1-0.27-1.00 7DS4-0.61-1.00	TRIUR3_07600	AEGTA32597
Bradi3g44400	6AS_4400189	60.96	6BL_4338559	65.07	6DS_2124228	81.58	6AS,6BL,6DS	2BL,7AL			TRIUR3_27931	AEGTA06911
Bradi3g43360.1	6AS_4428144	60.96	6BL_156882	NA	6DS_2076332	81.58	6AS,6BL,6DS	2AL,2BL,2DL,7BL,7DS			TRIUR3_33264	AEGTA28240
BE443113	6AS_4427556	60.96	6BL_4330654	NA	6DS_1593666	NA	6AS,6BL,6DS	2DS	BE443113	C-6DS2-0.45
BE495888	6AS_4359952	60.96	6BL_4351907	NA	6DS_2098709	81.58	6AS,6BL,6DS	2AS,2BS,2DS,3DL	BE495888	C-6AS1-0.35 C-6DS2-0.45
BE499255	6AS_4338197	60.96	6BL_4395808	65.07	6DS_2121760	NA	6AS,6BL,6DS	3B,3DL,4AL,7AS,7DS	BE499255	4AL4-0.80-1.00 7DS4-0.61-1.00
TRIUR3_31996	6AS_4392473	60.96	6BL_4315910	65.07	6DS_1742789	NA	6AS,6BL,6DS	2AS,2BL,2BS,2DS				Contig7148
AEGTA05134	6AS_4410839	NA	6BL_4295434	NA	6DS_2109541	NA	6AS,6BL,6DS	1BS,2BS,4BS,6DL,7DS
Bradi3g10350.1	6AS_4410839	NA	6BL_4295434	NA	6DS_2109541	NA	6AS,6BL,6DS		BE606234	1AL1-0.17-0.61 1DL2-0.41-1.00		AEGTA05136
Bradi3g09260.1	6AS_4416220	60.96	6BL_4387516	NA	6DS_2071283	NA	6AS,6BL,6DS	1AL,2DS,4AL,5AS,5BL			TRIUR3_10255	AEGTA19665
Bradi3g43420.2	6AS_4379060	60.96	6BL_4380985	65.07	6DS_2126767	79.9	6AS,6BL,6DS	3AL,7DS			TRIUR3_34509	AEGTA21629
Bradi3g08590.1	6AS_4409498	165.48	6BL_1788149	NA	6DS_2083180	85.93	6AS,6BL,6DS					AEGTA12455
Contig81678	6AS_4409498	165.48	6BL_4402411	NA	6DS_2083180	85.93	6AS,6BL,6DS
AEGTA28576	6AS_4418967	NA	6BL_4295804	65.97	6DS_2061304	81.58	6AS,6BL,6DS
Bradi3g10770	6AS_4339815	NA	6BL_4213651	NA	6DS_2104952	81.58	6AS,6BL,6DS				TRIUR3_30205	AEGTA28575
Bradi3g08680	6AS_4425010	60.96	6BL_4338626	65.07	6DS_2123891	81.58	6AS,6BL,6DS	1BL,3AL,3B,3DL,7BL,7DL	BE406602	1BL2-0.69-0.85 3AL3-0.42-0.78 3DL2-0.27-0.81 4AL12-0.43-0.59 C-6AS1-0.35 C-6BL3-0.36 C-6DS2-0.45		AEGTA27848
Bradi3g45010.1	6AL_5817766	60.96	6BS_2966235	65.07	6DL_3222546	81.58	6AL,6BS,6DL	4DL,4DS,7AL,7DL	BF428553	C-6AL4-0.55 C-6BS5-0.76 C-6DL6-0.29	TRIUR3_35014	AEGTA31499
Bradi3g46430.1	6AL_5835364	60.96	6BS_2960190	65.07	6DL_1777686	NA	6AL,6BS,6DL	2AL,2BL,2DL,4DL			TRIUR3_34637	AEGTA20723
Bradi3g10840.1	6AL_5783890	60.96	6BS_1672915	NA	6DL_2071208	NA	6AL,6BS,6DL				TRIUR3_23476	AEGTA29065
TRIUR3_23477	6AL_5689810	60.96	6BS_2938470	NA	6DL_3316260	NA	6AL,6BS,6DL
TRIUR3_24018	6AL_5833929	NA	6BS_3001292	65.07	6DL_3237357	NA	6AL,6BS,6DL					AEGTA24483
Bradi3g11520.1	6AL_5687252	60.96	6BS_2997261	NA	6DL_3215115	81.58	6AL,6BS,6DL				TRIUR3_30340	AEGTA00112
Bradi3g44530.1	6AS_4400166	60.96	6BS_2897740	NA	6DL_2572457	NA	6AS,6BS,6DL		BE404530	C-6AS1-0.35 C-6BS5-0.76 C-6DL6-0.29	TRIUR3_32291	AEGTA29752
AEGTA07578	6AL_5764535	60.96	6BL_2684055	65.07	6DS_2067216	81.58	6AL,6BL,6DS
Bradi3g45820	6AL_5816079	60.96	6BL_2684055	65.07	6DS_2119984	81.58	6AL,6BL,6DS	2DS,3DL,5DL	BE422609	C-6AL4-0.55 C-6DS2-0.45	TRIUR3_27527	AEGTA42624
TRIUR3_25513	6AL_5689678	NA	6BL_2980125	NA	6DS_2074570	81.58	6AL,6BL,6DS
Bradi3g10067.1	6AL_5800522	60.96	6BL_4283646	65.97	6DS_2125812	NA	6AL,6BL,6DS	1BS,7BL			TRIUR3_33519	AEGTA29380
AEGTA30629	6AL_5794636	60.96	6BL_4360003	NA	6DS_2089593	81.58	6AL,6BL,6DS	3AL,3DL,4AL,5AS,5BL
Bradi3g43822.1	6AL_5794636	60.96	6BL_4360003	NA	6DS_2089593	81.58	6AL,6BL,6DS				TRIUR3_27883	Contig68899
Bradi3g44330.1	6AL_5810391	60.96	6BL_2130165	NA	6DS_2087934	81.58	6AL,6BL,6DS	2BL	BF473436	3BL2-0.22-0.50 5DL5-0.76-1.00	TRIUR3_27140	AEGTA04969
Bradi3g43530.1	6AL_5742766	60.96	6BL_4357229	NA	6DS_2096813	NA	6AL,6BL,6DS				TRIUR3_22501	AEGTA15464
Bradi3g45920.1	6AL_5767857	60.96	6BL_4225512	65.07	6DS_2107617	NA	6AL,6BL,6DS					AEGTA31350
AEGTA44036	6AL_5779589	NA	6BL_4353236	NA	6DS_1569701	NA	6AL,6BL,6DS	4DL,4DS,7DL,7DS
AEGTA13587	6AL_5822092	NA	6BL_4255103	139.16	6DS_2085712	49.97	6AL,6BL,6DS	1AL,1DL,6DL,7DL
Bradi3g09870.1	6AL_5744843	60.96	6BL_4307061	65.07	6DS_2119601	NA	6AL,6BL,6DS				TRIUR3_27638	AEGTA32264
TRIUR3_23900	6AL_5775526	159.39	6BL_4400169	139.16	6DS_2121665	NA	6AL,6BL,6DS	1DL,3DL,4AS,5BS,7AL
Bradi3g38160.1	7AL_4447354	NA	7BS_3164284	76.38	7DS_3826267	111.08	7AL,7BS,7DS	3DL			TRIUR3_35298	AEGTA28961
Bradi3g22050	7AL_4558857	93.26	7BS_3037835	76.38	7DS_3941252	NA	7AL,7BS,7DS	2DS,5AL,5BL,6AL			TRIUR3_31716	AEGTA30847
Bradi3g18830	7AL_4519500	93.26	7BS_3155406	76.38	7DS_3966240	111.08	7AL,7BS,7DS	1AS			TRIUR3_34786
Bradi3g37350.1	7AL_4429294	NA	7BS_3123403	76.38	7DS_3928880	111.08	7AL,7BS,7DS	2DL,4BS,4DL				AEGTA30474
Bradi3g38560	7AL_4514558	92.825	7BS_3115571	76.38	7DS_3942402	111.08	7AL,7BS,7DS	2AS	BF482692	C-7BS1-0.27 C-7DS5-0.36		AEGTA29884
AEGTA29883	7AL_4514558	92.825	7BS_3115571	76.38	7DS_3942402	111.08	7AL,7BS,7DS	2AS,3AS,3DS,4AS,4BS,4DL
Bradi3g18750.1	7AS_4252556	93.26	7BL_6653130	76.38	7DL_3337656	111.08	7AS,7BL,7DL	2AL,2BL,2DL,6AS				AEGTA31192
Bradi1g38640.1	7AS_4255196	88.07	7BL_6642314	77.51	7DL_3336131	111.08	7AS,7BL,7DL					AEGTA42515
Bradi1g36380.1	7AS_4246524	NA	7BL_6666143	79.65	7DL_3320918	111.08	7AS,7BL,7DL	2AS,2BL,6AS,6DL,6DS
Bradi3g19290.1	7AS_4126702	NA	7BL_6652573	76.38	7DL_3338615	111.08	7AS,7BL,7DL				TRIUR3_15330
AEGTA22139	7AS_3739038	NA	7BL_6643889	NA	7DL_3344519	138.95	7AS,7BL,7DL
Bradi3g14930.1	7AS_4185003	54.72	7BL_6714420	169.47	7DL_3395694	191.24	7AS,7BL,7DL	3B,3DL
Bradi2g60350.1	7AS_4244763	3.925	7BL_6652413	110.75	7DS_3951337	1.79	7AS,7BL,7DS	1BL,2DL,3B,3DL,5BL	BG262238	1BL3-0.85-1.00 3BL7-0.63-1.00	TRIUR3_04700	AEGTA27262
AEGTA42783_2	7AS_4254571	NA	7BL_6739081	98.25	7DS_3846930	61.39	7AS,7BL,7DS	2AS,2BS
Bradi3g37790.1	7AS_4207900	NA	7BL_6638032	77.11	7DS_3962987	111.575	7AS,7BL,7DS				TRIUR3_20159	AEGTA29970
Contig40512	7AS_4207900	NA	7BL_6638032	77.11	7DS_3962987	111.575	7AS,7BL,7DS
AEGTA06971	7AS_4246387	NA	7BL_6737653	76.38	7DS_3965756	111.08	7AS,7BL,7DS	4DL,5AL,5BL,5DL,6AL
Bradi3g18200	7AS_4191368	93.26	7BL_6720248	76.38	7DS_3913836	111.08	7AS,7BL,7DS	2DL			TRIUR3_34081	AEGTA21428
Bradi3g18700.1	7AS_4186186	NA	7BL_6678307	75.53	7DS_3954088	NA	7AS,7BL,7DS				TRIUR3_23880	AEGTA12372
Bradi3g34940.1	7AS_4197553	93.26	7BL_6635401	NA	7DS_3897572	111.08	7AS,7BL,7DS	2DL,3B,3DL,4AS,4DS			TRIUR3_21454	AEGTA28503
Bradi3g35870	7AS_4248030	NA	7BL_6668812	76.38	7DS_1852222	111.08	7AS,7BL,7DS	5AL,5BL,5DL			TRIUR3_35232	AEGTA42729_2
Bradi3g37370.2	7AS_4256491	NA	7BL_6745303	76.38	7DS_3962789	111.08	7AS,7BL,7DS				TRIUR3_22486	AEGTA31152
Contig37914	7AS_4197553	93.26	7BL_6635401	NA	7DS_3897572	111.08	7AS,7BL,7DS	4DS
Contig70779	7AS_4191368	93.26	7BL_6720248	76.38	7DS_3913836	111.08	7AS,7BL,7DS	2DL,3DL
TRIUR3_12963	7AS_4122102	NA	7BL_6750719	76.38	7DS_3942379	111.08	7AS,7BL,7DS	5AL,5BL,5DL				AEGTA06972
TRIUR3_23881	7AS_4256330	NA	7BL_6742852	NA	7DS_3875179	111.08	7AS,7BL,7DS
Bradi3g36770	7AS_4054259	NA	7BL_6676277	76.745	7DS_3926665	111.08	7AS,7BL,7DS	4AL,4AS,4BS,4DL			TRIUR3_33864	AEGTA30489
AEGTA31484	7AS_4189588	NA	7BL_6480738	76.38	7DS_3910125	111.08	7AS,7BL,7DS
Bradi3g17910.1	7AS_4226858	NA	7BL_6497665	82.2	7DS_3825876	111.08	7AS,7BL,7DS		BF483397	C-7BS1-0.27	TRIUR3_33355	AEGTA30703
Bradi3g36487	7AS_4250750	NA	7BL_6747048	75.955	7DS_3883139	111.575	7AS,7BL,7DS	2AS,6BL,6BS			TRIUR3_20158	AEGTA29971
Bradi3g36830.1	7AS_4250987	NA	7BL_6673151	76.38	7DS_3816189	111.08	7AS,7BL,7DS				TRIUR3_22989	AEGTA11158
TRIUR3_21120	7AS_4253701	NA	7BL_6638998	173.18	7DS_3823183	NA	7AS,7BL,7DS	3AL,4AL				AEGTA10333
Bradi3g15410.1	7AS_4209285	93.26	7BL_6745066	76.38	7DS_3910803	111.08	7AS,7BL,7DS	2DL,3DL,4DL	BF485408	C-7DL5-0.30	TRIUR3_30171	AEGTA08179
AEGTA26339	7AS_4254478	92	7BL_6743893	75.53	7DS_3960458	111.08	7AS,7BL,7DS	1AL,1BL,1DL,3B,5AL,5BL,5DL	BG263021	C-7DS5-0.36 C7B
Bradi3g35100.1	7AS_4254478	92	7BL_6743893	75.53	7DS_3960458	111.08	7AS,7BL,7DS	1AL,1BL,1DL,5AL,5BL,5DL			TRIUR3_30453
TRIUR3_05178	7AS_4251492	NA	7BL_6668261	77.51	7DS_3945430	1.79	7AS,7BL,7DS	2DL,5BL,5DL
BF483111	7AL_4491263	92.39	7BS_3132996	76.38	7DL_3360455	111.08	7AL,7BS,7DL	2AL,3AS,3B,4AS,4BS,4DL,4DS	BF483111	6BL5-0.40-1.00 6DL1-0.47-0.68
AEGTA07576	7AL_4554323	100.44	7BS_3127223	77.11	7DL_3343772	111.08	7AL,7BS,7DL	2AL,2BL,2DL,6AL,6BL,6DL
Bradi3g15660.1	7AL_4554323	100.44	7BS_3127223	77.11	7DL_3343772	111.08	7AL,7BS,7DL	2AL,2BL,2DL,6AL,6BL,6DL			TRIUR3_31317
Bradi3g15320.1	7AL_4552228	NA	7BS_3109867	NA	7DL_3391901	111.08	7AL,7BS,7DL	2DL,4AL,4DL	BE496854	C7D	TRIUR3_29392	AEGTA30839
TRIUR3_12270	7AL_4465750	92.39	7BS_3122963	76.38	7DL_3316029	111.08	7AL,7BS,7DL
Contig68842	7AL_4458508	NA	7BS_3166398	76.38	7DL_3388732	142.97	7AL,7BS,7DL	1DL,1DS,6AL
Contig80635	7AL_4485019	NA	7BS_3166398	76.38	7DL_3388732	142.97	7AL,7BS,7DL	1DS,2AS,3AS,4AL
Bradi1g19470.1	7AS_4117654	NA	7BS_3124550	NA	7DL_3376128	111.575	7AS,7BS,7DL	2AL,2DL,4BL,5AS
Bradi2g13280.1	7AS_4256642	79.9	7BS_3164072	NA	7DL_3198312	152.76	7AS,7BS,7DL	6AL,6BL,6DL
Bradi3g19640.1	7AL_4556343	NA	7BL_6666976	76.38	7DS_3828271	111.08	7AL,7BL,7DS	3B,4BS,5BS,6DL			TRIUR3_27317
AEGTA27486	7AL_4488499	NA	7BL_6639268	76.38	7DS_3970190	111.08	7AL,7BL,7DS
Bradi3g20110.1	7AL_4552677	93.26	7BL_6511136	76.38	7DS_2379040	111.08	7AL,7BL,7DS				TRIUR3_35292	AEGTA22603
Bradi3g34910	7AL_4488499	NA	7BL_6704293	76.38	7DS_3963758	111.575	7AL,7BL,7DS	2BL,2DL			TRIUR3_28163	AEGTA27487
TRIUR3_33537	7AL_4361487	NA	7BL_6746826	76.38	7DS_488794	111.08	7AL,7BL,7DS	1AL,1DL,2AL,2BL,2DL				Contig96179
Bradi3g18820	7AL_4526300	NA	7BL_6648877	76.38	7DS_3889498	NA	7AL,7BL,7DS	4DS			TRIUR3_34685	AEGTA27158
Bradi3g38747.1	7AL_4496120	NA	7BL_6739143	77.11	7DS_3943856	111.08	7AL,7BL,7DS	2DL,5AL,5BL			TRIUR3_32153
Bradi3g20430.1	7AL_4454513	93.26	7BL_6738476	76.38	7DS_3887116	110.24	7AL,7BL,7DS	2BS,3B			TRIUR3_15111
TRIUR3_02056	7AL_4518713	167.91	7BL_6710554	NA	7DS_3915761	1.79	7AL,7BL,7DS
# As alternative splice forms (e.g. Bradi3g23140.1,Bradi3g23140.2 and Bradi3g23140.3) represent the same gene, we merged them into one gene (e.g. as Bradi3g23140); The arm locations of genes highlighted in yellow have been validated by PCR analysis. The genes highlighted in yellow are those for which we confirmed the arm locations by PCR (Table S1).
* Both 4AS and 4AL refer to the modern chromosome arms of 4A.
^ linkage distance was retrieved from The International Wheat Genome Sequencing Consortium (IWGSC, 2014, Science (345):1250092). NA indicates contig was not anchored on genetic map.
1 Bin locations are from GrainGenes 2.0 (http://wheat.pw.usda.gov/)(Carollo et al. 2005); Bin locations that do not agree with the arm locations identified from the shotgun data, and have been confirmed to be correct from reanalysis of the autoradiographs (http://wheat.pw.usda.gov/cgi-bin/westsql/map_locus.cgi) are in blue.
